# Supplementary material for: 1-Benzoyl-4-(4-methyl­phen­yl)phthal­azine
Source: Acta Crystallogr Sect E Struct Rep Online. 2011 Nov 30;67(Pt 12):o3497. doi: 10.1107/S1600536811050641 (PMC3239121; doi:10.1107/S1600536811050641)
Supplement: Supplementary file 2 [file e-67-o3497-Isup2.hkl]

#
# h,k,l, Fc-squared, Fo-squared, sigma(Fo-squared) and status flag
#
data_I
_shelx_title ' KSU6 in P2(1)/c'
_shelx_refln_list_code          4
_shelx_F_calc_maximum      215.21
_exptl_crystal_F_000       680.00
_reflns_d_resolution_high  0.7946
 
loop_
 _symmetry_equiv_pos_as_xyz
 'x, y, z'
 '-x, y+1/2, -z+1/2'
 '-x, -y, -z'
 'x, -y-1/2, z-1/2'
 
_cell_length_a    12.4873
_cell_length_b     8.8011
_cell_length_c    15.4425
_cell_angle_alpha  90.000
_cell_angle_beta   92.458
_cell_angle_gamma  90.000
 
_shelx_F_squared_multiplier     1.000
 
loop_
 _refln_index_h
 _refln_index_k
 _refln_index_l
 _refln_F_squared_calc
 _refln_F_squared_meas
 _refln_F_squared_sigma
 _refln_observed_status
   1   0   0     1224.75      905.14     15.65 o
   2   0   0     6434.65     6440.04     50.78 o
   3   0   0     6034.43     5968.57     46.91 o
   4   0   0     3900.02     3730.15     29.71 o
   5   0   0       17.40       17.15      1.04 o
   6   0   0      169.75      144.80      2.29 o
   7   0   0       26.19       28.09      1.04 o
   8   0   0      461.34      450.94      4.98 o
   9   0   0       17.34       13.72      2.15 o
  10   0   0        7.65       13.90      1.32 o
  11   0   0       25.48       14.49      1.50 o
  12   0   0        3.37        3.01      1.21 o
  13   0   0        0.10       -0.37      1.15 o
  14   0   0        1.26       -1.12      1.63 o
  15   0   0        0.14       -0.18      2.15 o
   1   1   0     3505.79     3519.62     21.07 o
   2   1   0     5470.03     5362.57     29.92 o
   3   1   0       10.81       11.58      0.50 o
   4   1   0       17.15       14.28      0.48 o
   5   1   0      463.48      491.89      3.48 o
   6   1   0      128.08      119.81      1.48 o
   7   1   0       60.44       88.50      1.32 o
   8   1   0       14.00        7.09      0.54 o
   9   1   0        6.50        6.50      0.60 o
  10   1   0       35.13       39.95      1.90 o
  11   1   0        0.66        1.42      0.86 o
  12   1   0       44.69       51.87      1.98 o
  13   1   0       26.93       23.85      1.66 o
  14   1   0        4.22        4.89      1.63 o
  15   1   0        1.12        1.98      1.30 o
   0   2   0     5202.13     4836.85     51.82 o
   1   2   0     4617.35     4595.42     29.42 o
   2   2   0     2492.19     2469.86     15.43 o
   3   2   0      307.11      270.63      2.34 o
   4   2   0       92.69      111.30      1.22 o
   5   2   0        2.66        1.03      0.35 o
   6   2   0      944.26      944.69      6.55 o
   7   2   0      126.07      140.50      1.84 o
   8   2   0      253.65      262.06      3.02 o
   9   2   0       90.03      101.20      2.05 o
  10   2   0        0.28        2.45      0.88 o
  11   2   0      137.57      117.75      2.89 o
  12   2   0        9.22        9.53      1.33 o
  13   2   0        0.03        1.14      1.25 o
  14   2   0       10.25       12.48      1.62 o
  15   2   0        2.68        2.90      1.44 o
   1   3   0      153.84      125.83      1.39 o
   2   3   0      249.79      250.88      2.18 o
   3   3   0       31.41       28.46      0.70 o
   4   3   0      116.74      100.63      1.49 o
   5   3   0      366.94      400.32      3.58 o
   6   3   0       68.04       81.48      1.55 o
   7   3   0      242.93      249.16      3.01 o
   8   3   0        1.35        1.46      0.52 o
   9   3   0       25.73       15.60      0.89 o
  10   3   0        0.35       -0.07      0.77 o
  11   3   0        0.23        0.49      0.91 o
  12   3   0        3.19        0.37      1.03 o
  13   3   0        8.64        3.99      1.47 o
  14   3   0        1.78        1.54      1.72 o
  15   3   0        0.20       -0.60      1.99 o
   0   4   0      530.82      554.83      7.33 o
   1   4   0      609.87      582.74      4.71 o
   2   4   0      594.49      620.59      5.02 o
   3   4   0       12.50       10.11      0.59 o
   4   4   0        3.00        0.63      0.43 o
   5   4   0      256.63      300.24      2.94 o
   6   4   0       72.40       61.96      1.32 o
   7   4   0       55.03       40.34      1.26 o
   8   4   0        1.56        2.75      0.84 o
   9   4   0        2.09        1.93      1.05 o
  10   4   0       50.47       56.93      2.14 o
  11   4   0       12.41       15.26      1.73 o
  12   4   0       46.16       40.36      5.80 o
  13   4   0        0.08        1.36      1.43 o
  14   4   0        0.70       -1.52      1.52 o
   1   5   0      258.78      252.69      3.10 o
   2   5   0       96.45      125.70      1.71 o
   3   5   0      247.62      203.45      2.41 o
   4   5   0      216.04      236.37      2.79 o
   5   5   0       51.45       53.45      1.32 o
   6   5   0        0.58       -0.34      0.60 o
   7   5   0        4.62        5.87      0.90 o
   8   5   0       61.59       54.69      1.81 o
   9   5   0       13.37       22.20      1.43 o
  10   5   0       43.35       39.10      2.19 o
  11   5   0       37.72       45.44      2.37 o
  12   5   0        9.82       10.22      1.79 o
  13   5   0       37.41       36.31      2.67 o
   0   6   0      233.16      197.54      4.07 o
   1   6   0      197.49      226.20      3.31 o
   2   6   0       18.06       27.10      1.18 o
   3   6   0       48.68       49.44      1.26 o
   4   6   0      136.33      123.08      2.49 o
   5   6   0      332.87      330.03      4.41 o
   6   6   0       18.15       20.74      1.34 o
   7   6   0        0.18        0.30      0.79 o
   8   6   0        6.20        2.94      1.22 o
   9   6   0        0.47       -0.45      0.99 o
  10   6   0        1.88        0.15      1.16 o
  11   6   0       10.55        5.17      1.58 o
  12   6   0       47.75       40.09      2.80 o
  13   6   0        4.60        7.60      1.98 o
   1   7   0      158.40      136.98      2.93 o
   2   7   0       17.83       18.31      1.36 o
   3   7   0      126.37      132.65      2.80 o
   4   7   0      157.97      153.34      2.96 o
   5   7   0      183.17      176.34      3.32 o
   6   7   0      487.23      495.68      6.16 o
   7   7   0       22.86       18.44      1.96 o
   8   7   0        7.76       10.93      1.60 o
   9   7   0       42.61       35.83      2.30 o
  10   7   0        8.62        7.13      1.31 o
  11   7   0        0.46       -0.54      1.29 o
  12   7   0        4.47        5.88      1.83 o
   0   8   0        0.71       -0.80      1.34 o
   1   8   0        1.39        0.90      1.01 o
   2   8   0       73.06       75.13      2.45 o
   3   8   0       73.25       75.07      2.45 o
   4   8   0       66.18       65.62      2.41 o
   5   8   0       27.83       25.57      1.60 o
   6   8   0        6.90        4.64      1.31 o
   7   8   0       83.55       81.31      3.03 o
   8   8   0        3.74        2.24      1.42 o
   9   8   0        4.65        6.21      1.75 o
  10   8   0        0.70        0.38      1.41 o
   1   9   0       20.65       24.01      1.99 o
   2   9   0       52.65       59.75      2.43 o
   3   9   0       61.69       66.32      2.70 o
   4   9   0       62.74       71.22      3.95 o
   5   9   0        0.48       -0.31      1.35 o
   6   9   0       39.24       40.05      3.42 o
   7   9   0       13.68       14.59      2.12 o
   8   9   0       11.76       14.72      1.89 o
   9   9   0       11.18       10.09      2.13 o
   0  10   0       21.61       19.47      2.66 o
   1  10   0        4.02        4.33      1.41 o
   2  10   0       28.53       31.81      2.38 o
   3  10   0        4.85        7.43      1.67 o
   4  10   0        8.96        9.89      1.96 o
   5  10   0        0.24        0.29      1.76 o
   6  10   0       11.33       10.90      2.26 o
   1  11   0       34.40       37.22      3.25 o
 -15   1   1        0.79        0.40      1.33 o
 -14   1   1        0.22        0.62      1.19 o
 -13   1   1        3.16        3.93      1.27 o
 -12   1   1        1.42       -0.17      0.88 o
 -11   1   1       89.30       82.35      1.95 o
 -10   1   1       15.77       14.99      1.03 o
  -9   1   1        9.33        9.05      0.72 o
  -8   1   1       11.01       15.04      0.81 o
  -7   1   1       11.49       10.74      0.57 o
  -6   1   1       11.12        9.46      0.51 o
  -5   1   1      914.06      958.09      6.17 o
  -4   1   1     2829.51     2755.19     16.01 o
  -3   1   1       60.48       72.18      0.83 o
  -2   1   1       72.24      106.70      0.96 o
  -1   1   1        5.84        0.70      0.29 o
   0   1   1     1345.84     1359.40      9.58 o
   1   1   1     1450.32     1445.28     10.63 o
   2   1   1     3556.29     3297.42     21.06 o
   3   1   1      644.35      677.54      4.63 o
   4   1   1      950.68      858.02      5.48 o
   5   1   1      512.36      518.14      4.12 o
   6   1   1        0.03        1.24      0.39 o
   7   1   1       54.27       57.82      1.57 o
   8   1   1       39.46       45.25      1.15 o
   9   1   1       91.44       83.66      1.89 o
  10   1   1      210.59      224.78      3.76 o
  11   1   1       10.74       11.79      1.17 o
  12   1   1        0.69        0.85      0.99 o
  13   1   1        2.66        2.60      1.09 o
  14   1   1       14.76       14.67      1.52 o
  15   1   1        9.40       11.45      1.72 o
 -15   2   1        2.29        3.99      1.45 o
 -14   2   1        9.09       11.03      1.61 o
 -13   2   1        0.70        0.50      1.25 o
 -12   2   1      152.39      155.67      3.64 o
 -11   2   1       36.57       36.80      2.34 o
 -10   2   1       12.78       14.72      1.18 o
  -9   2   1        4.19        4.63      0.76 o
  -8   2   1       73.32       70.39      1.42 o
  -7   2   1      202.47      278.91      2.95 o
  -6   2   1       66.53       41.61      1.16 o
  -5   2   1       13.16       16.84      0.53 o
  -4   2   1       80.19       78.81      0.97 o
  -3   2   1     3499.95     3377.13     19.15 o
  -2   2   1    10302.64     9838.86     59.53 o
  -1   2   1      420.22      454.14      3.19 o
   0   2   1     1073.90     1034.82      9.00 o
   1   2   1      698.90      613.05      5.19 o
   2   2   1     1177.29     1185.24      8.69 o
   3   2   1     1024.39     1038.92      7.47 o
   4   2   1      238.32      279.07      2.63 o
   5   2   1      180.56      161.34      1.82 o
   6   2   1      100.91      127.69      1.90 o
   7   2   1       94.00       99.62      1.51 o
   8   2   1        2.05        1.04      0.54 o
   9   2   1      246.45      222.26      3.17 o
  10   2   1       68.49       66.35      1.96 o
  11   2   1        2.74        0.93      0.98 o
  12   2   1        0.07        0.26      1.02 o
  13   2   1        0.87        0.58      1.27 o
  14   2   1        0.02        0.22      1.23 o
  15   2   1       87.65       90.40      4.00 o
 -15   3   1        1.16        1.68      1.29 o
 -14   3   1        0.32       -0.83      1.22 o
 -13   3   1        1.86        1.19      1.26 o
 -12   3   1        0.73        0.40      1.23 o
 -11   3   1       36.89       28.46      1.71 o
 -10   3   1       16.42       19.18      1.25 o
  -9   3   1       37.22       38.86      1.40 o
  -8   3   1       54.22       67.35      1.50 o
  -7   3   1      169.33      148.53      2.44 o
  -6   3   1       84.71       78.79      1.16 o
  -5   3   1     2009.82     2094.17     13.14 o
  -4   3   1     1552.14     1481.57      9.57 o
  -3   3   1       62.85       61.16      1.10 o
  -2   3   1     1013.59     1050.05      7.40 o
  -1   3   1      407.20      366.18      3.03 o
   0   3   1        6.06        5.86      0.36 o
   1   3   1       21.49       38.08      0.88 o
   2   3   1     2949.22     2997.31     20.24 o
   3   3   1      277.61      254.92      2.33 o
   4   3   1       87.46       84.32      1.35 o
   5   3   1      386.29      393.39      3.53 o
   6   3   1      408.97      427.55      4.11 o
   7   3   1      407.63      390.16      4.03 o
   8   3   1        6.38        6.33      0.87 o
   9   3   1       13.39       14.77      1.16 o
  10   3   1        0.08        0.50      0.95 o
  11   3   1        8.36        7.81      1.49 o
  12   3   1       36.15       38.81      2.39 o
  13   3   1        1.04       -1.34      1.34 o
  14   3   1       11.00       13.23      2.36 o
  15   3   1        0.64        2.53      2.99 o
 -14   4   1        0.10       -0.64      1.52 o
 -13   4   1       10.86        9.52      1.82 o
 -12   4   1        0.49        0.57      1.31 o
 -11   4   1        0.24        0.74      1.16 o
 -10   4   1        5.45        3.03      1.03 o
  -9   4   1       71.06       53.01      1.82 o
  -8   4   1      109.44      112.21      2.52 o
  -7   4   1       34.98       38.32      1.27 o
  -6   4   1       61.05       73.79      1.53 o
  -5   4   1        1.52        2.35      0.50 o
  -4   4   1      898.70      923.77      6.68 o
  -3   4   1      342.07      328.14      3.07 o
  -2   4   1        0.19        1.40      0.50 o
  -1   4   1      587.00      591.37      6.39 o
   0   4   1      918.59      962.96      7.39 o
   1   4   1     1520.05     1640.41     11.22 o
   2   4   1        0.17        0.80      0.44 o
   3   4   1     1678.79     1726.65     11.38 o
   4   4   1       74.75       89.53      1.36 o
   5   4   1      208.80      191.98      2.26 o
   6   4   1       90.28      101.35      1.85 o
   7   4   1        2.44        2.34      0.63 o
   8   4   1        0.17       -0.18      0.74 o
   9   4   1       13.02       13.67      1.28 o
  10   4   1       67.58       61.96      2.89 o
  11   4   1        5.38        2.71      1.23 o
  12   4   1        0.09       -0.61      1.40 o
  13   4   1        0.07        0.47      1.56 o
  14   4   1       10.41        8.51      2.08 o
 -13   5   1        1.28        1.96      1.58 o
 -12   5   1       75.51       82.47      3.60 o
 -11   5   1        2.23        0.48      1.28 o
 -10   5   1        0.65       -0.96      0.96 o
  -9   5   1        2.19        0.01      0.99 o
  -8   5   1       11.21        7.96      1.08 o
  -7   5   1       60.48       64.78      2.20 o
  -6   5   1      252.42      256.45      3.39 o
  -5   5   1      188.73      206.16      3.03 o
  -4   5   1       62.03       51.93      1.29 o
  -3   5   1        9.10       11.97      0.71 o
  -2   5   1       89.90      118.15      2.20 o
  -1   5   1       44.22       64.32      1.47 o
   0   5   1       42.83       46.91      1.25 o
   1   5   1      121.66      131.96      1.71 o
   2   5   1        0.19        1.14      0.50 o
   3   5   1      357.01      350.32      3.31 o
   4   5   1       15.67       13.50      0.82 o
   5   5   1        4.33        1.98      0.53 o
   6   5   1        8.42        2.97      0.66 o
   7   5   1       13.28       18.47      1.17 o
   8   5   1        5.19        6.92      0.98 o
   9   5   1       69.76       69.39      2.14 o
  10   5   1        4.41        2.63      1.08 o
  11   5   1       71.99       72.50      2.82 o
  12   5   1       34.40       40.08      2.57 o
  13   5   1        0.54        2.11      1.60 o
 -13   6   1        8.44        5.53      1.90 o
 -12   6   1       11.79       10.03      1.91 o
 -11   6   1        1.45        0.93      1.32 o
 -10   6   1        6.49        5.04      1.29 o
  -9   6   1        1.76        0.04      0.98 o
  -8   6   1      139.71      136.94      4.02 o
  -7   6   1      185.47      193.45      4.00 o
  -6   6   1       39.48       41.55      2.31 o
  -5   6   1      280.63      273.23      3.92 o
  -4   6   1       14.03       17.13      1.05 o
  -3   6   1      109.77      110.50      1.75 o
  -2   6   1        6.57        3.43      0.92 o
  -1   6   1       11.37       13.53      0.94 o
   0   6   1      113.96      119.34      2.71 o
   1   6   1       21.59       20.79      1.12 o
   2   6   1      194.62      203.11      2.52 o
   3   6   1        0.53        0.12      0.52 o
   4   6   1      260.59      249.42      3.94 o
   5   6   1        9.04        6.99      0.89 o
   6   6   1       15.27       13.55      0.99 o
   7   6   1        0.01       -0.55      0.79 o
   8   6   1       10.77       12.85      1.27 o
   9   6   1        1.04        0.66      1.13 o
  10   6   1       44.86       47.55      2.26 o
  11   6   1        5.20        8.24      1.65 o
  12   6   1       11.72       11.36      2.03 o
  13   6   1       26.16       30.05      2.71 o
 -12   7   1        0.36       -0.44      1.50 o
 -11   7   1        0.14        2.59      1.25 o
 -10   7   1        1.63        2.69      1.42 o
  -9   7   1       21.84       18.22      1.88 o
  -8   7   1      105.70      100.40      3.20 o
  -7   7   1       30.61       36.95      2.35 o
  -6   7   1      547.05      563.07      7.45 o
  -5   7   1       28.05       30.70      1.86 o
  -4   7   1      135.34      142.31      3.60 o
  -3   7   1       22.88       19.51      1.41 o
  -2   7   1      168.71      158.55      3.21 o
  -1   7   1       49.77       52.18      1.94 o
   0   7   1       12.94       13.69      1.23 o
   1   7   1      554.55      525.65      6.63 o
   2   7   1       84.65       80.56      2.30 o
   3   7   1      274.46      264.22      3.40 o
   4   7   1      195.58      199.37      3.67 o
   5   7   1      390.57      392.24      5.16 o
   6   7   1      363.53      362.28      5.11 o
   7   7   1       40.10       43.71      2.31 o
   8   7   1        7.57        7.56      1.43 o
   9   7   1        4.68        0.89      1.09 o
  10   7   1        0.81       -0.06      1.15 o
  11   7   1        1.40        1.45      1.42 o
  12   7   1       17.71       22.62      3.34 o
 -10   8   1        0.38        0.55      1.55 o
  -9   8   1        0.03       -1.13      1.58 o
  -8   8   1       10.63       11.75      1.77 o
  -7   8   1       43.95       41.27      2.32 o
  -6   8   1        2.85        1.60      1.17 o
  -5   8   1        4.33        5.18      1.39 o
  -4   8   1       36.08       34.32      2.04 o
  -3   8   1       11.73        8.89      1.29 o
  -2   8   1        4.65        2.28      1.09 o
  -1   8   1       17.80       19.62      1.51 o
   0   8   1       73.85       62.08      2.24 o
   1   8   1        0.34        0.35      0.99 o
   2   8   1       69.44       58.69      2.17 o
   3   8   1       14.94       15.24      1.57 o
   4   8   1      372.82      353.98      4.69 o
   5   8   1        0.57        1.27      1.02 o
   6   8   1      126.83      116.70      3.43 o
   7   8   1        6.25        4.00      1.35 o
   8   8   1        4.15        5.16      1.74 o
   9   8   1        7.51        6.58      1.62 o
  10   8   1       11.57       16.16      2.00 o
  -9   9   1        1.14        0.99      1.75 o
  -8   9   1       11.45        7.78      1.61 o
  -7   9   1        5.38        8.03      2.24 o
  -6   9   1       20.22       16.57      2.21 o
  -5   9   1       44.49       50.88      2.88 o
  -4   9   1       10.22       10.88      1.88 o
  -3   9   1       24.42       19.96      1.88 o
  -2   9   1       18.02       19.04      1.70 o
  -1   9   1       21.26       21.98      1.75 o
   0   9   1        0.03       -0.78      1.10 o
   1   9   1        4.69        6.14      1.31 o
   2   9   1       14.79       11.89      1.48 o
   3   9   1        4.62        4.51      1.29 o
   4   9   1        0.29        1.09      1.38 o
   5   9   1        0.07       -0.72      1.44 o
   6   9   1       14.30       16.30      1.68 o
   7   9   1        2.77        4.43      1.50 o
   8   9   1        0.18        0.75      1.47 o
   9   9   1        0.10        0.18      5.09 o
  -6  10   1       17.46       19.20      2.70 o
  -5  10   1        0.40        0.79      1.78 o
  -4  10   1       14.63       18.89      3.36 o
  -3  10   1       23.65       26.76      2.22 o
  -2  10   1        7.34        5.36      1.53 o
  -1  10   1        0.60        3.48      1.46 o
   0  10   1        4.38        5.88      1.46 o
   1  10   1       34.43       45.34      2.40 o
   2  10   1        0.01        0.11      1.29 o
   3  10   1        8.82       10.36      1.70 o
   4  10   1       26.48       39.48      3.69 o
   5  10   1        0.65       -0.81      2.28 o
   6  10   1        0.39        2.91      1.98 o
  -1  11   1       28.12       41.85      6.58 o
   0  11   1       69.56       98.96      4.51 o
   1  11   1        1.49        7.31      3.81 o
 -15   0   2        7.98       14.38      2.33 o
 -14   0   2       16.16       18.80      2.06 o
 -13   0   2        1.27        1.16      1.31 o
 -12   0   2       18.58       14.44      1.74 o
 -11   0   2        7.07        5.86      1.20 o
 -10   0   2        0.96        1.37      0.94 o
  -9   0   2       83.73       88.17      2.00 o
  -8   0   2      322.04      305.91      3.73 o
  -7   0   2       89.33      110.33      2.05 o
  -6   0   2      347.29      332.19      4.25 o
  -5   0   2     3317.48     3459.76     31.59 o
  -4   0   2     1878.35     1823.44     16.02 o
  -3   0   2    46316.14    42919.92    355.35 o
  -2   0   2     1879.13     1984.61     16.08 o
  -1   0   2     7604.71     7724.94     57.52 o
   0   0   2     1292.86     1250.50     12.18 o
   1   0   2     3005.02     2969.84     26.44 o
   2   0   2      120.58      134.45      1.75 o
   3   0   2      285.74      279.54      2.96 o
   4   0   2      246.63      258.91      3.61 o
   5   0   2       27.00       37.57      1.01 o
   6   0   2      230.82      267.82      3.18 o
   7   0   2      220.72      234.70      2.81 o
   8   0   2       24.68       21.15      1.08 o
   9   0   2      180.30      178.25      3.09 o
  10   0   2      179.48      216.73      4.37 o
  11   0   2      101.10      121.20      3.26 o
  12   0   2       88.64       91.44      4.23 o
  13   0   2      192.17      202.61      6.40 o
  14   0   2       20.59       12.01      3.87 o
  15   0   2        0.36        2.17      2.15 o
 -15   1   2        0.06       -1.03      1.27 o
 -14   1   2        0.21        0.34      1.24 o
 -13   1   2       78.66       78.53      2.45 o
 -12   1   2        0.90        0.39      0.78 o
 -11   1   2        2.14        2.45      0.90 o
 -10   1   2       17.30       18.46      1.23 o
  -9   1   2        4.36        6.64      0.70 o
  -8   1   2      417.19      429.03      3.68 o
  -7   1   2      215.87      205.91      2.18 o
  -6   1   2     2783.71     2716.87     15.77 o
  -5   1   2       82.73       78.23      1.06 o
  -4   1   2      682.39      674.79      4.15 o
  -3   1   2      728.10      780.47      4.83 o
  -2   1   2    41052.40    38765.34    398.82 o
  -1   1   2      120.68       85.34      0.93 o
   0   1   2      141.24      146.12      1.40 o
   1   1   2     6080.20     5359.82    336.00 o
   2   1   2       76.42       60.68      0.99 o
   3   1   2        0.38       -0.09      0.21 o
   4   1   2      182.74      181.21      2.02 o
   5   1   2      102.34      107.82      1.29 o
   6   1   2      130.90      147.13      1.74 o
   7   1   2       27.00       29.06      0.80 o
   8   1   2       55.79       63.93      1.35 o
   9   1   2      137.35      116.97      2.23 o
  10   1   2      308.00      312.30      4.62 o
  11   1   2        1.87        2.06      0.95 o
  12   1   2        4.77        5.67      1.15 o
  13   1   2        8.93        8.14      1.35 o
  14   1   2       25.35       27.96      1.74 o
  15   1   2       33.10       37.66      3.10 o
 -15   2   2        0.04        0.19      1.32 o
 -14   2   2       28.38       25.98      1.91 o
 -13   2   2        1.21        1.51      1.23 o
 -12   2   2       18.96       26.06      2.31 o
 -11   2   2       16.22       25.22      1.63 o
 -10   2   2       43.75       46.88      1.58 o
  -9   2   2      181.45      188.92      2.71 o
  -8   2   2        0.79        1.01      0.55 o
  -7   2   2       15.70       20.31      0.73 o
  -6   2   2       53.69       64.70      1.11 o
  -5   2   2      257.56      260.34      2.00 o
  -4   2   2      823.70      857.73      5.25 o
  -3   2   2       67.87       51.14      0.74 o
  -2   2   2     3225.60     3377.93     20.65 o
  -1   2   2     2349.90     2275.17     14.06 o
   0   2   2     5862.37     5870.46     39.76 o
   1   2   2      188.14      159.07      1.90 o
   2   2   2      118.45      120.03      1.77 o
   3   2   2      778.69      779.91      6.39 o
   4   2   2      182.25      207.50      2.74 o
   5   2   2     1186.87     1263.12      8.98 o
   6   2   2      311.35      341.01      3.09 o
   7   2   2       92.14       91.40      1.43 o
   8   2   2       81.11       97.53      1.81 o
   9   2   2       21.99       18.50      1.07 o
  10   2   2        0.52        0.27      0.80 o
  11   2   2       51.86       53.25      2.23 o
  12   2   2        0.33        1.81      1.12 o
  13   2   2       30.75       30.01      2.03 o
  14   2   2       60.41       57.18      3.10 o
  15   2   2        0.13        0.31      1.26 o
 -15   3   2        0.03        0.41      1.34 o
 -14   3   2        4.79        4.88      1.42 o
 -13   3   2       15.74       10.23      1.51 o
 -12   3   2       26.87       31.32      1.96 o
 -11   3   2       43.25       50.89      2.18 o
 -10   3   2      137.48      139.84      2.62 o
  -9   3   2       35.36       34.77      1.38 o
  -8   3   2      214.38      217.75      2.62 o
  -7   3   2       36.43       27.75      0.81 o
  -6   3   2       66.48       54.12      1.01 o
  -5   3   2        5.87        2.03      0.39 o
  -4   3   2       55.33       57.81      0.96 o
  -3   3   2      620.76      655.95      4.60 o
  -2   3   2      210.11      211.29      1.84 o
  -1   3   2      165.38      141.82      1.54 o
   0   3   2       44.15       54.39      0.93 o
   1   3   2      288.80      282.78      2.90 o
   2   3   2      498.25      453.16      4.24 o
   3   3   2        0.20       -0.35      0.35 o
   4   3   2     1094.24     1237.56      8.76 o
   5   3   2        9.72       13.06      0.65 o
   6   3   2      132.50      158.83      2.07 o
   7   3   2       25.45       27.57      1.19 o
   8   3   2       26.99       32.74      1.39 o
   9   3   2       14.17       14.28      1.18 o
  10   3   2       44.06       37.60      1.86 o
  11   3   2        6.55        1.51      1.22 o
  12   3   2        2.81        0.90      1.31 o
  13   3   2        0.16       -0.93      1.42 o
  14   3   2        1.56        1.77      1.86 o
 -14   4   2        0.31       -0.36      1.60 o
 -13   4   2        0.00       -0.89      1.41 o
 -12   4   2        0.54        0.17      1.39 o
 -11   4   2       27.95       17.61      1.41 o
 -10   4   2       10.63       10.95      1.07 o
  -9   4   2        0.13       -0.27      0.63 o
  -8   4   2       11.82        9.78      0.75 o
  -7   4   2       29.93       25.03      0.85 o
  -6   4   2        3.43        2.59      0.58 o
  -5   4   2       17.77       13.87      0.58 o
  -4   4   2     1182.70     1204.83      9.89 o
  -3   4   2       26.48       29.21      0.76 o
  -2   4   2      131.05      140.59      1.57 o
  -1   4   2      521.10      445.48      3.73 o
   0   4   2      723.61      826.89      6.55 o
   1   4   2     2902.24     2733.66     19.64 o
   2   4   2      532.18      530.01      4.69 o
   3   4   2       63.03       63.77      1.21 o
   4   4   2        7.24        8.10      0.55 o
   5   4   2      101.76      104.48      1.70 o
   6   4   2      223.18      202.93      2.47 o
   7   4   2        0.85        0.09      0.55 o
   8   4   2       75.65       71.34      2.05 o
   9   4   2        0.24        0.30      0.86 o
  10   4   2        6.46        2.93      1.12 o
  11   4   2       60.46       56.91      2.85 o
  12   4   2       10.29       10.96      1.73 o
  13   4   2        0.22       -1.55      1.55 o
  14   4   2        3.38        6.34      1.99 o
 -13   5   2        0.27        0.97      1.79 o
 -12   5   2        0.91       -0.78      1.42 o
 -11   5   2        5.55        4.58      1.36 o
 -10   5   2        0.00        0.23      1.06 o
  -9   5   2       39.95       35.07      2.88 o
  -8   5   2      282.56      265.57      4.27 o
  -7   5   2       84.31       97.58      2.21 o
  -6   5   2      103.03       78.48      2.86 o
  -5   5   2      146.80      143.50      2.56 o
  -4   5   2       26.57       24.81      1.18 o
  -3   5   2      120.56      109.98      1.65 o
  -2   5   2      138.83      118.89      3.08 o
  -1   5   2        1.57        1.15      0.45 o
   0   5   2     1336.77     1323.69     12.61 o
   1   5   2       36.31       26.06      0.77 o
   2   5   2      117.55      141.12      2.06 o
   3   5   2      215.17      258.94      2.62 o
   4   5   2        6.34        2.96      0.46 o
   5   5   2      220.21      225.05      2.60 o
   6   5   2       38.45       38.17      1.20 o
   7   5   2        3.97        2.00      0.82 o
   8   5   2        0.88        1.67      0.89 o
   9   5   2       91.22       90.00      2.52 o
  10   5   2      183.38      177.27      3.95 o
  11   5   2        1.12        3.38      1.35 o
  12   5   2        7.84        5.85      1.75 o
  13   5   2       13.97       16.40      2.28 o
 -13   6   2        6.03        2.33      1.75 o
 -12   6   2        2.38        0.68      1.55 o
 -11   6   2        0.10        0.32      1.21 o
 -10   6   2        8.85        9.03      1.36 o
  -9   6   2        3.21        2.25      1.02 o
  -8   6   2      165.81      151.80      3.73 o
  -7   6   2      256.21      250.71      4.61 o
  -6   6   2        2.62        4.50      1.18 o
  -5   6   2      560.74      553.17      6.48 o
  -4   6   2        4.88        4.18      0.83 o
  -3   6   2       87.35       82.97      3.02 o
  -2   6   2      113.31      122.47      2.60 o
  -1   6   2      145.01      127.54      2.42 o
   0   6   2        8.71        6.73      0.82 o
   1   6   2        1.00        0.64      0.50 o
   2   6   2      655.54      610.89      5.34 o
   3   6   2      201.60      190.01      2.51 o
   4   6   2      249.00      250.61      3.29 o
   5   6   2        2.32        1.03      0.62 o
   6   6   2        2.80        2.15      0.72 o
   7   6   2        1.19       -0.45      0.83 o
   8   6   2      109.64      108.11      2.68 o
   9   6   2       94.03       94.66      2.67 o
  10   6   2       25.56       30.94      2.18 o
  11   6   2       88.76       74.98      3.13 o
  12   6   2       28.10       28.80      2.52 o
 -12   7   2        5.25        1.65      2.54 o
 -11   7   2        0.07        1.10      1.53 o
 -10   7   2        8.97       11.62      1.82 o
  -9   7   2       33.47       32.53      2.24 o
  -8   7   2       13.39       14.27      2.97 o
  -7   7   2        6.63        6.72      1.84 o
  -6   7   2       97.79       96.67      3.87 o
  -5   7   2       12.32       14.07      1.28 o
  -4   7   2       63.24       66.66      2.35 o
  -3   7   2        7.13        3.66      1.06 o
  -2   7   2        5.35        3.19      1.01 o
  -1   7   2        3.58        2.96      1.50 o
   0   7   2       51.69       52.20      1.92 o
   1   7   2      138.60      131.81      2.86 o
   2   7   2      107.71      102.98      1.84 o
   3   7   2      845.43      856.24     10.86 o
   4   7   2       57.24       56.73      1.89 o
   5   7   2        4.97        3.84      1.05 o
   6   7   2       88.69       88.98      2.70 o
   7   7   2       11.19       12.03      1.43 o
   8   7   2        0.07        0.00      0.98 o
   9   7   2       30.09       27.07      1.81 o
  10   7   2        3.37       -0.20      1.22 o
  11   7   2        1.16       -0.99      1.39 o
 -10   8   2       17.22       23.07      2.64 o
  -9   8   2        0.67        0.26      1.36 o
  -8   8   2        1.53        1.46      1.37 o
  -7   8   2        8.14        5.81      1.61 o
  -6   8   2        3.50        2.52      1.51 o
  -5   8   2        3.99        2.47      1.33 o
  -4   8   2       34.20       29.19      2.21 o
  -3   8   2        0.16        1.77      1.15 o
  -2   8   2        3.87        2.40      1.12 o
  -1   8   2        0.33       -0.19      1.01 o
   0   8   2      117.95      131.35      3.10 o
   1   8   2       78.22       65.99      2.29 o
   2   8   2        0.74        2.19      1.06 o
   3   8   2       13.81       15.06      1.12 o
   4   8   2       80.15       77.10      2.60 o
   5   8   2       41.44       43.83      2.67 o
   6   8   2        0.00        1.78      1.14 o
   7   8   2       92.14       94.22      3.55 o
   8   8   2        0.07        0.15      1.26 o
   9   8   2        0.60       -0.63      1.32 o
  10   8   2        0.03        0.29      1.54 o
  -9   9   2       10.07       10.07      4.34 o
  -8   9   2        5.35        5.82      1.95 o
  -7   9   2       29.79       27.02      3.08 o
  -6   9   2       40.96       34.75      2.94 o
  -5   9   2       13.44       15.84      2.10 o
  -4   9   2       23.18       23.08      2.26 o
  -3   9   2        0.48        1.43      1.28 o
  -2   9   2        6.02        4.55      1.50 o
  -1   9   2       44.32       39.01      2.08 o
   0   9   2        0.00        0.20      1.13 o
   1   9   2       15.65       13.74      1.53 o
   2   9   2       17.74       23.47      1.73 o
   3   9   2       68.88       68.28      2.52 o
   4   9   2      114.41      131.32      4.40 o
   5   9   2       25.38       24.44      2.51 o
   6   9   2        0.27        1.09      1.28 o
   7   9   2        4.38        5.65      1.51 o
   8   9   2        0.97        2.20      1.44 o
  -6  10   2        0.57        1.06      2.00 o
  -5  10   2       13.73       21.84      2.65 o
  -4  10   2        9.85       13.84      2.16 o
  -3  10   2        8.92        7.98      1.72 o
  -2  10   2        5.88        6.50      1.60 o
  -1  10   2        0.67        1.73      1.43 o
   0  10   2        7.51       11.11      1.74 o
   1  10   2       22.57       20.64      1.89 o
   2  10   2        1.38        2.45      1.35 o
   3  10   2        0.59        0.82      1.53 o
   4  10   2        9.37       14.11      2.09 o
   5  10   2        0.49       -1.69      1.69 o
   6  10   2        6.18        4.15      1.85 o
 -15   1   3        0.06       -1.30      1.30 o
 -14   1   3       32.04       31.41      1.90 o
 -13   1   3        7.80        6.91      1.16 o
 -12   1   3       20.35       22.56      1.27 o
 -11   1   3       42.68       41.07      1.48 o
 -10   1   3        2.67        2.01      0.74 o
  -9   1   3       23.19       20.82      0.93 o
  -8   1   3       13.33       11.97      0.60 o
  -7   1   3      134.94      128.64      1.62 o
  -6   1   3      110.90       93.31      1.29 o
  -5   1   3      501.03      542.28      3.97 o
  -4   1   3        0.60        0.15      0.30 o
  -3   1   3     1346.00     1411.17      8.12 o
  -2   1   3     2315.28     2375.51     14.33 o
  -1   1   3     3604.85     3483.59     22.98 o
   0   1   3     1956.18     2024.21     15.50 o
   1   1   3       23.86       27.58      0.59 o
   2   1   3      582.31      611.39      4.80 o
   3   1   3       42.89       29.48      1.16 o
   4   1   3      195.77      207.65      2.01 o
   5   1   3      606.54      657.88      4.85 o
   6   1   3        1.08        2.33      0.45 o
   7   1   3      304.18      314.05      3.11 o
   8   1   3      311.92      284.80      3.49 o
   9   1   3      171.91      166.47      3.04 o
  10   1   3       37.68       36.33      1.81 o
  11   1   3        8.10       10.00      1.21 o
  12   1   3       36.30       41.92      1.88 o
  13   1   3      138.67      167.51      3.46 o
  14   1   3        9.21        8.49      1.61 o
  15   1   3       10.33        8.61      2.61 o
 -15   2   3        4.26        2.02      1.47 o
 -14   2   3        0.22        0.05      1.14 o
 -13   2   3       42.35       47.57      2.11 o
 -12   2   3       20.81       20.87      1.65 o
 -11   2   3        9.44        6.50      1.06 o
 -10   2   3       50.79       58.57      1.44 o
  -9   2   3       79.96       93.85      1.86 o
  -8   2   3       14.14       11.54      0.82 o
  -7   2   3        0.65        0.13      0.39 o
  -6   2   3      852.60      794.85      5.48 o
  -5   2   3      132.84       83.34      1.10 o
  -4   2   3      154.90      115.71      1.19 o
  -3   2   3     2174.68     2260.53     13.65 o
  -2   2   3     2572.63     2413.24     14.49 o
  -1   2   3     6462.89     6539.54     44.54 o
   0   2   3      859.57      897.46      7.05 o
   1   2   3      138.43      143.40     11.35 o
   2   2   3      383.09      348.57      3.32 o
   3   2   3      915.78      870.47      7.19 o
   4   2   3      223.37      245.41      2.51 o
   5   2   3       58.70       68.82      1.42 o
   6   2   3       43.77       49.59      1.24 o
   7   2   3        0.00        1.47      0.51 o
   8   2   3       89.91      100.67      1.85 o
   9   2   3       70.30       76.09      1.67 o
  10   2   3       33.57       35.22      1.58 o
  11   2   3      116.88      105.65      2.64 o
  12   2   3      182.00      185.82      3.84 o
  13   2   3        0.32        2.34      1.18 o
  14   2   3       56.34       66.09      3.23 o
  15   2   3        2.46        1.86      1.59 o
 -15   3   3        0.01        0.53      3.87 o
 -14   3   3        8.51        7.42      1.57 o
 -13   3   3        0.32        1.42      1.20 o
 -12   3   3        5.03        4.88      1.30 o
 -11   3   3        5.46        4.34      1.23 o
 -10   3   3      105.82      100.94      2.45 o
  -9   3   3       42.29       32.48      1.78 o
  -8   3   3       33.96       38.88      1.24 o
  -7   3   3        0.93        0.48      0.45 o
  -6   3   3      116.49       90.89      1.53 o
  -5   3   3       84.77       71.14      1.13 o
  -4   3   3     1108.47     1073.74      7.65 o
  -3   3   3     1351.59     1389.35      9.52 o
  -2   3   3      310.02      303.72      2.46 o
  -1   3   3      356.00      356.39      2.97 o
   0   3   3      104.09      105.85      1.51 o
   1   3   3      153.21      133.49     13.66 o
   2   3   3      763.69      792.45      7.08 o
   3   3   3      823.49      940.58      7.84 o
   4   3   3     1524.49     1520.06     12.09 o
   5   3   3       37.56       38.48      1.18 o
   6   3   3      783.69      863.95      6.79 o
   7   3   3      556.43      550.81      5.10 o
   8   3   3       88.51       73.59      1.94 o
   9   3   3       56.83       44.68      1.86 o
  10   3   3        0.25        0.95      1.01 o
  11   3   3        6.94        7.47      1.49 o
  12   3   3        0.03        0.13      1.33 o
  13   3   3       64.86       74.02      3.54 o
  14   3   3        9.12        8.49      2.10 o
 -14   4   3        1.01       -0.60      1.18 o
 -13   4   3        0.91       -0.31      1.15 o
 -12   4   3        0.00        0.30      1.09 o
 -11   4   3       30.13       33.14      1.68 o
 -10   4   3        7.39        5.15      1.01 o
  -9   4   3       28.71       30.50      1.48 o
  -8   4   3      124.01      109.73      2.88 o
  -7   4   3       72.82       80.89      1.52 o
  -6   4   3       16.03       15.63      0.72 o
  -5   4   3       15.14       18.41      0.72 o
  -4   4   3     1837.16     1788.65     13.72 o
  -3   4   3       62.42       54.91      1.00 o
  -2   4   3     2493.85     2672.04     19.03 o
  -1   4   3       22.41       25.84      0.80 o
   0   4   3     1448.32     1483.26     10.65 o
   1   4   3      340.72      341.75      3.25 o
   2   4   3       11.44       15.41      0.80 o
   3   4   3        0.13        1.93      0.55 o
   4   4   3       21.01       14.74      1.02 o
   5   4   3        0.82        1.05      0.49 o
   6   4   3       16.03       12.34      0.75 o
   7   4   3       28.19       27.33      1.35 o
   8   4   3        4.50        5.29      0.93 o
   9   4   3       25.78       25.84      1.53 o
  10   4   3       12.25       10.36      1.45 o
  11   4   3        2.76        1.63      1.32 o
  12   4   3        2.26        2.84      1.51 o
  13   4   3        1.41        2.65      1.62 o
  14   4   3        1.87        1.04      1.80 o
 -13   5   3        0.08        2.31      1.74 o
 -12   5   3        3.86        4.12      1.66 o
 -11   5   3       12.45        8.86      1.45 o
 -10   5   3       10.20        7.39      1.33 o
  -9   5   3        3.59        2.45      1.04 o
  -8   5   3        0.37       -0.15      0.91 o
  -7   5   3       23.36       23.57      1.26 o
  -6   5   3        0.23        1.59      1.01 o
  -5   5   3       93.95       87.41      2.72 o
  -4   5   3        0.07        0.07      0.44 o
  -3   5   3        3.25        4.40      0.50 o
  -2   5   3        0.62        0.17      0.42 o
  -1   5   3        7.49        2.13      0.51 o
   0   5   3      278.42      274.81      2.90 o
   1   5   3       36.93       37.60      1.14 o
   2   5   3        2.64        0.80      0.40 o
   3   5   3       49.93       52.94      1.26 o
   4   5   3       16.11       24.41      1.01 o
   5   5   3        8.02        9.42      0.70 o
   6   5   3      146.50      140.45      2.43 o
   7   5   3        2.36        1.92      0.86 o
   8   5   3      187.77      187.82      3.39 o
   9   5   3      129.36      123.78      3.77 o
  10   5   3       46.43       49.18      3.13 o
  11   5   3       91.49      100.87      3.22 o
  12   5   3        9.77       12.09      1.97 o
  13   5   3        7.63        5.98      1.82 o
 -13   6   3       14.13       14.02      2.75 o
 -12   6   3        3.23        5.91      1.75 o
 -11   6   3        7.03        5.43      1.35 o
 -10   6   3       35.09       35.39      1.90 o
  -9   6   3        0.29       -0.07      1.20 o
  -8   6   3      117.07      135.39      3.75 o
  -7   6   3      369.57      369.70      7.44 o
  -6   6   3        6.17        5.21      1.17 o
  -5   6   3        8.22        6.70      1.53 o
  -4   6   3        6.57        6.72      1.08 o
  -3   6   3       33.82       29.94      1.50 o
  -2   6   3       44.47       35.84      1.54 o
  -1   6   3      482.71      490.16      4.79 o
   0   6   3       60.35       60.96      1.51 o
   1   6   3       18.93       19.33      0.84 o
   2   6   3       31.82       37.11      1.39 o
   3   6   3       32.42       34.11      1.34 o
   4   6   3       24.35       23.16      1.18 o
   5   6   3        6.78        7.64      0.69 o
   6   6   3        2.44        4.09      0.73 o
   7   6   3       51.21       45.26      1.78 o
   8   6   3        1.97        2.64      1.02 o
   9   6   3       74.11       73.04      2.41 o
  10   6   3       77.76       78.50      2.91 o
  11   6   3        0.36       -0.50      1.35 o
  12   6   3       12.88        7.42      1.76 o
 -11   7   3        5.56        6.05      1.84 o
 -10   7   3       43.18       53.51      2.94 o
  -9   7   3       70.42       74.84      3.18 o
  -8   7   3        1.43        2.19      1.50 o
  -7   7   3      234.66      253.50      5.55 o
  -6   7   3        5.57        5.79      1.18 o
  -5   7   3       75.28       67.64      2.99 o
  -4   7   3       92.37       86.74      3.09 o
  -3   7   3      102.09      108.43      2.80 o
  -2   7   3      421.46      397.58      5.61 o
  -1   7   3        6.73        8.87      1.28 o
   0   7   3      903.05      881.61      9.84 o
   1   7   3       66.58       58.97      1.49 o
   2   7   3      806.50      797.09      8.12 o
   3   7   3      243.14      228.24      2.99 o
   4   7   3       74.18       67.14      2.49 o
   5   7   3       46.61       48.21      2.60 o
   6   7   3        0.00       -0.47      0.90 o
   7   7   3       84.07       80.51      2.47 o
   8   7   3       43.98       45.05      1.91 o
   9   7   3        1.47        1.63      1.15 o
  10   7   3        4.17        2.95      1.48 o
  11   7   3        3.00        1.27      1.49 o
 -10   8   3        3.82        3.13      1.64 o
  -9   8   3        0.27       -1.40      1.40 o
  -8   8   3       20.84       22.76      2.55 o
  -7   8   3       43.45       42.32      2.70 o
  -6   8   3        8.84        6.39      1.74 o
  -5   8   3        2.24        2.45      1.41 o
  -4   8   3       40.89       41.52      3.10 o
  -3   8   3        9.95        7.65      1.70 o
  -2   8   3      100.31      104.76      3.16 o
  -1   8   3      360.19      366.12      5.56 o
   0   8   3        1.07        1.65      1.04 o
   1   8   3       72.03       66.19      2.28 o
   2   8   3      115.70      108.73      2.40 o
   3   8   3       27.94       25.75      1.36 o
   4   8   3      118.07      121.39      2.99 o
   5   8   3       70.89       73.74      3.05 o
   6   8   3       61.55       68.50      2.46 o
   7   8   3        0.91        1.00      1.34 o
   8   8   3        1.10        1.53      1.33 o
   9   8   3        0.16        0.04      1.35 o
  10   8   3        0.88        3.30      1.77 o
  -8   9   3       30.91       31.15      2.89 o
  -7   9   3        1.35        1.23      1.86 o
  -6   9   3        5.34        4.63      1.92 o
  -5   9   3        5.18        8.17      1.83 o
  -4   9   3       22.14       14.94      2.03 o
  -3   9   3       12.88       12.19      1.70 o
  -2   9   3       12.61       10.99      1.63 o
  -1   9   3       17.88       14.97      1.67 o
   0   9   3       20.68       18.93      1.68 o
   1   9   3       43.72       52.80      2.29 o
   2   9   3        0.97        1.37      1.14 o
   3   9   3       61.30       67.72      2.46 o
   4   9   3      126.44      125.94      3.22 o
   5   9   3        3.53        3.60      1.29 o
   6   9   3       17.79       16.48      2.00 o
   7   9   3       20.33       20.33      3.07 o
   8   9   3        6.70        6.09      1.76 o
  -6  10   3        7.74        9.12      2.35 o
  -5  10   3        0.06        2.30      1.97 o
  -4  10   3        0.32        2.48      1.68 o
  -3  10   3       12.96       12.09      1.93 o
  -2  10   3       57.54       63.82      2.94 o
  -1  10   3        9.67        8.85      1.71 o
   0  10   3        0.19        3.20      1.72 o
   1  10   3       15.08       10.50      1.69 o
   2  10   3        0.01       -0.22      1.24 o
   3  10   3       18.46       22.72      1.91 o
   4  10   3        0.27        0.86      1.65 o
   5  10   3        6.16        7.61      2.13 o
   6  10   3        4.95        6.75      1.92 o
 -15   0   4       23.43       21.95      3.29 o
 -14   0   4        0.01       -1.27      1.63 o
 -13   0   4        0.84       -0.80      1.26 o
 -12   0   4        1.45        1.95      1.28 o
 -11   0   4        5.41        6.03      1.25 o
 -10   0   4       43.78       44.24      1.99 o
  -9   0   4        0.01       -0.21      0.71 o
  -8   0   4     1608.51     1632.18     13.21 o
  -7   0   4      254.85      278.69      4.27 o
  -6   0   4     6479.10     6482.62     51.23 o
  -5   0   4     1213.20     1398.57     12.09 o
  -4   0   4    10844.87    11145.06     82.19 o
  -3   0   4    14612.18    14572.01    112.17 o
  -2   0   4     3419.19     3248.05     27.48 o
  -1   0   4     5887.15     5780.95     51.31 o
   0   0   4      155.16      164.69      2.40 o
   1   0   4     2266.64     2280.28     20.51 o
   2   0   4      677.41      642.67      5.97 o
   3   0   4       12.18       12.27      0.65 o
   4   0   4     2296.68     2356.21     20.09 o
   5   0   4        7.23        3.57      0.58 o
   6   0   4       79.24       82.45      1.74 o
   7   0   4      340.48      291.48      3.47 o
   8   0   4      349.86      343.62      4.82 o
   9   0   4      161.05      149.97      3.63 o
  10   0   4      115.87      136.65      6.62 o
  11   0   4       75.38       68.18      4.03 o
  12   0   4      146.16      179.28      8.12 o
  13   0   4       21.89       21.15      2.68 o
  14   0   4        7.64        3.17      2.08 o
  15   0   4        1.92        0.16      2.17 o
 -15   1   4        0.00       -1.06      1.68 o
 -14   1   4        5.21        3.86      1.14 o
 -13   1   4        0.45        0.83      0.96 o
 -12   1   4        1.28        2.87      0.93 o
 -11   1   4       11.45        9.08      0.97 o
 -10   1   4       70.93       67.79      1.62 o
  -9   1   4       11.47       11.80      0.79 o
  -8   1   4        0.05       -0.47      0.47 o
  -7   1   4      379.60      392.20      3.24 o
  -6   1   4        8.95       10.21      0.62 o
  -5   1   4      684.35      738.24      4.85 o
  -4   1   4       24.52       33.06      0.70 o
  -3   1   4      378.64      384.08      2.75 o
  -2   1   4     1302.21     1317.86      8.91 o
  -1   1   4      752.10      689.01      5.11 o
   0   1   4     6036.99     5934.61     38.79 o
   1   1   4     1957.51     1860.97     13.23 o
   2   1   4      103.42       89.43      1.34 o
   3   1   4      646.72      628.37      5.14 o
   4   1   4      390.65      398.82      3.97 o
   5   1   4     1386.23     1446.49      9.33 o
   6   1   4      610.97      676.89      4.98 o
   7   1   4        4.64        2.71      0.51 o
   8   1   4       22.41       32.63      1.18 o
   9   1   4      119.39      115.28      2.51 o
  10   1   4       83.30       87.62      2.57 o
  11   1   4      515.58      496.38      6.23 o
  12   1   4      200.02      233.69      4.43 o
  13   1   4        4.65        4.62      1.37 o
  14   1   4        7.49        5.68      1.57 o
  15   1   4       19.33       20.61      2.71 o
 -15   2   4       21.27       23.11      2.03 o
 -14   2   4        1.62        0.07      1.32 o
 -13   2   4        0.43        0.46      1.14 o
 -12   2   4       33.45       29.32      1.75 o
 -11   2   4        3.14        1.38      0.85 o
 -10   2   4       83.58       86.17      1.85 o
  -9   2   4        6.17        6.40      0.75 o
  -8   2   4        5.26        7.60      0.77 o
  -7   2   4       51.27       41.46      0.95 o
  -6   2   4      147.74      148.33      1.66 o
  -5   2   4        1.93        4.05      0.42 o
  -4   2   4       25.74       20.41      0.72 o
  -3   2   4       84.00       79.29      1.20 o
  -2   2   4        0.24        0.51      0.33 o
  -1   2   4     1036.49     1044.85      9.29 o
   0   2   4     3191.77     3211.32     22.40 o
   1   2   4       49.23       59.71      1.41 o
   2   2   4     1558.14     1549.17     11.93 o
   3   2   4      424.15      455.31      3.85 o
   4   2   4       52.57       46.97      1.05 o
   5   2   4       37.12       42.73      1.10 o
   6   2   4      102.97      120.09      1.91 o
   7   2   4        5.60        6.32      0.74 o
   8   2   4       43.38       41.90      1.57 o
   9   2   4       11.56        6.46      1.09 o
  10   2   4       30.85       40.37      1.92 o
  11   2   4      129.72      122.98      3.67 o
  12   2   4       26.41       31.90      2.39 o
  13   2   4       81.76       93.54      3.62 o
  14   2   4        2.58        2.61      1.53 o
 -14   3   4        2.04        0.35      1.37 o
 -13   3   4        1.69       -0.27      1.24 o
 -12   3   4       26.30       24.50      1.84 o
 -11   3   4       73.12       77.03      2.78 o
 -10   3   4       66.96       73.11      2.21 o
  -9   3   4       14.70       15.79      1.12 o
  -8   3   4       36.07       36.33      1.36 o
  -7   3   4       67.69       72.83      1.73 o
  -6   3   4       37.13       45.45      0.85 o
  -5   3   4      566.24      613.75      4.39 o
  -4   3   4      957.40      989.07      8.81 o
  -3   3   4      187.29      169.38      1.85 o
  -2   3   4     1913.97     1986.58     11.84 o
  -1   3   4     3041.87     3008.93     21.62 o
   0   3   4      113.89       94.50      1.59 o
   1   3   4      523.20      555.16      5.31 o
   2   3   4        0.85        1.65      0.53 o
   3   3   4      180.05      180.18      2.34 o
   4   3   4        0.13        3.18      0.66 o
   5   3   4       62.18       55.06      1.24 o
   6   3   4       59.40       73.11      1.54 o
   7   3   4        2.53        0.70      0.63 o
   8   3   4       44.75       39.45      1.57 o
   9   3   4        0.85        0.29      0.92 o
  10   3   4        4.32        4.42      1.15 o
  11   3   4       10.83        6.20      1.40 o
  12   3   4       69.44       70.28      3.93 o
  13   3   4        0.09       -0.76      1.50 o
  14   3   4        3.60        2.70      2.14 o
 -14   4   4        9.03        8.71      1.58 o
 -13   4   4        0.05        0.09      1.21 o
 -12   4   4        3.73        1.34      1.21 o
 -11   4   4        1.59        0.12      0.94 o
 -10   4   4        9.64        5.21      1.04 o
  -9   4   4        6.39        6.91      1.01 o
  -8   4   4       12.46       10.05      1.00 o
  -7   4   4      686.07      673.01      6.31 o
  -6   4   4        0.74        2.39      0.64 o
  -5   4   4      225.85      218.43      3.06 o
  -4   4   4       20.87       20.09      0.72 o
  -3   4   4      880.28      848.53      6.10 o
  -2   4   4      372.67      409.45      3.71 o
  -1   4   4       54.29       44.47      0.92 o
   0   4   4      117.53       92.41      1.45 o
   1   4   4      119.66      158.70      2.00 o
   2   4   4      101.40      143.28      2.75 o
   3   4   4       91.47       96.36      2.07 o
   4   4   4      103.84      111.09      2.12 o
   5   4   4       53.12       52.70      1.24 o
   6   4   4        0.09        0.52      0.53 o
   7   4   4       50.93       55.75      1.43 o
   8   4   4       15.35       14.32      1.44 o
   9   4   4       13.86        7.06      1.26 o
  10   4   4        1.55        2.25      1.18 o
  11   4   4        4.13        2.83      1.37 o
  12   4   4        4.22        1.58      1.47 o
  13   4   4        0.08       -0.06      1.50 o
  14   4   4        1.89        4.32      1.97 o
 -13   5   4        2.45        1.20      1.78 o
 -12   5   4        3.66        2.52      1.57 o
 -11   5   4        0.22        0.78      1.22 o
 -10   5   4       33.84       24.88      1.39 o
  -9   5   4       17.88       12.25      1.11 o
  -8   5   4       37.50       42.67      1.80 o
  -7   5   4      482.93      476.64      5.36 o
  -6   5   4      247.87      232.42      3.26 o
  -5   5   4      930.12      915.48      9.71 o
  -4   5   4        0.10        0.13      0.47 o
  -3   5   4       81.84       85.54      2.37 o
  -2   5   4      136.22      157.80      2.17 o
  -1   5   4      423.33      390.79      3.86 o
   0   5   4      169.69      202.09      2.39 o
   1   5   4      140.30      146.41      1.86 o
   2   5   4        0.00        0.04      0.50 o
   3   5   4       11.78       19.36      1.04 o
   4   5   4      168.27      161.40      2.45 o
   5   5   4      156.63      151.01      2.49 o
   6   5   4      128.65      130.89      2.12 o
   7   5   4       71.81       63.75      1.83 o
   8   5   4       58.61       59.37      2.07 o
   9   5   4      118.34      118.68      3.18 o
  10   5   4      130.43      127.89      3.45 o
  11   5   4        4.50        5.62      1.45 o
  12   5   4       37.24       34.82      2.49 o
  13   5   4        3.55        3.94      1.86 o
 -12   6   4        1.42        0.01      1.54 o
 -11   6   4       16.96       19.74      2.22 o
 -10   6   4       18.16       19.24      2.06 o
  -9   6   4        2.23        6.76      1.60 o
  -8   6   4      281.97      277.56      5.42 o
  -7   6   4       11.85        9.81      1.51 o
  -6   6   4       92.13       83.54      2.53 o
  -5   6   4       73.27       74.82      2.53 o
  -4   6   4      281.82      304.82      5.85 o
  -3   6   4       13.99       12.80      0.84 o
  -2   6   4        8.61        6.42      1.12 o
  -1   6   4       23.56       19.59      0.95 o
   0   6   4       34.60       28.49      1.11 o
   1   6   4      327.20      339.76      5.30 o
   2   6   4        3.95        0.16      0.66 o
   3   6   4       22.82       30.33      1.29 o
   4   6   4       30.93       30.62      1.42 o
   5   6   4        7.50        9.94      0.96 o
   6   6   4       58.52       53.13      2.21 o
   7   6   4       85.11       82.45      2.39 o
   8   6   4       47.19       43.04      1.96 o
   9   6   4        6.12        6.69      1.39 o
  10   6   4       11.15        9.26      1.55 o
  11   6   4       45.90       49.54      2.55 o
  12   6   4        0.73        0.93      1.59 o
 -11   7   4        6.64        8.19      1.90 o
 -10   7   4       24.98       26.66      2.37 o
  -9   7   4       69.96       79.60      3.26 o
  -8   7   4       11.21       10.83      1.68 o
  -7   7   4      198.08      193.42      5.74 o
  -6   7   4      105.64       94.18      4.43 o
  -5   7   4        0.69        1.04      1.30 o
  -4   7   4       29.98       32.46      2.21 o
  -3   7   4       71.98       67.33      4.71 o
  -2   7   4      163.66      178.28      3.53 o
  -1   7   4       83.10       87.84      1.85 o
   0   7   4      738.73      722.73      7.75 o
   1   7   4       62.01       60.10      1.65 o
   2   7   4        1.36        1.92      0.72 o
   3   7   4       10.72        9.48      1.08 o
   4   7   4        0.75        0.63      1.00 o
   5   7   4       23.82       20.99      1.26 o
   6   7   4       70.35       77.87      2.01 o
   7   7   4        6.90       12.10      1.26 o
   8   7   4        0.00        0.18      1.00 o
   9   7   4        0.39        1.33      1.23 o
  10   7   4        0.53        0.69      1.39 o
  11   7   4        0.01        1.02      1.46 o
 -10   8   4        2.21        1.37      1.63 o
  -9   8   4        1.51        0.75      1.48 o
  -8   8   4        0.01       -0.22      1.27 o
  -7   8   4        6.90        1.93      1.89 o
  -6   8   4        0.60       -0.09      1.56 o
  -5   8   4        0.05        0.96      1.42 o
  -4   8   4        1.02        0.84      1.37 o
  -3   8   4      147.85      145.78      5.08 o
  -2   8   4       18.54       15.76      1.66 o
  -1   8   4        7.58        8.27      1.38 o
   0   8   4        0.01       -0.96      0.96 o
   1   8   4       16.93        9.62      1.44 o
   2   8   4       52.49       55.04      2.19 o
   3   8   4        2.22       -0.78      0.78 o
   4   8   4       35.84       38.68      2.33 o
   5   8   4       23.29       26.60      1.55 o
   6   8   4        7.80        9.17      1.33 o
   7   8   4        1.17        0.00      1.18 o
   8   8   4        1.50        1.29      1.29 o
   9   8   4        0.81        1.38      1.29 o
  10   8   4        0.19        0.29      1.38 o
  -8   9   4        1.77        0.04      2.05 o
  -7   9   4       10.85       13.63      2.41 o
  -6   9   4        0.19       -0.61      1.67 o
  -5   9   4        0.22        0.79      1.57 o
  -4   9   4        5.48        0.10      1.67 o
  -3   9   4       57.28       55.06      2.70 o
  -2   9   4       15.62       10.28      1.63 o
  -1   9   4       13.54       18.48      1.82 o
   0   9   4       36.80       38.67      2.60 o
   1   9   4        4.53        4.62      1.33 o
   2   9   4       66.57       66.70      2.48 o
   3   9   4       17.19       20.16      1.48 o
   4   9   4        0.48        0.09      1.06 o
   5   9   4       84.16       95.57      2.96 o
   6   9   4       24.45       30.83      1.95 o
   7   9   4        0.01        0.28      1.52 o
   8   9   4       26.97       27.89      2.26 o
  -5  10   4        2.10        0.54      2.00 o
  -4  10   4       22.79       24.03      2.50 o
  -3  10   4        6.34        5.30      1.89 o
  -2  10   4       10.93        6.75      1.70 o
  -1  10   4        3.57        2.25      1.47 o
   0  10   4       10.98        9.08      1.64 o
   1  10   4        2.69        2.50      1.42 o
   2  10   4        8.28       11.86      2.13 o
   3  10   4        3.52        5.18      1.46 o
   4  10   4        2.55        2.98      1.67 o
   5  10   4        0.07        3.14      1.36 o
 -15   1   5       10.76        9.60      2.17 o
 -14   1   5       14.08       13.96      2.09 o
 -13   1   5        2.01        3.01      1.06 o
 -12   1   5       21.04       21.59      1.39 o
 -11   1   5        0.00       -0.74      0.79 o
 -10   1   5       74.52       75.53      1.93 o
  -9   1   5        8.34        4.58      0.66 o
  -8   1   5      111.35      101.81      1.58 o
  -7   1   5      765.98      789.14      5.60 o
  -6   1   5        4.52        4.97      0.57 o
  -5   1   5      316.10      328.67      2.98 o
  -4   1   5      103.73      103.03      1.28 o
  -3   1   5      242.07      210.46      1.89 o
  -2   1   5     1047.09      981.52      7.23 o
  -1   1   5       33.39       19.70      0.63 o
   0   1   5      749.32      780.97      5.80 o
   1   1   5     2694.40     2780.20     17.98 o
   2   1   5      541.47      556.33      4.68 o
   3   1   5       89.80       90.11      1.28 o
   4   1   5      938.23     1047.43      7.24 o
   5   1   5      260.73      280.43      2.51 o
   6   1   5      261.78      283.59      2.65 o
   7   1   5      347.71      362.48      3.64 o
   8   1   5        4.62        7.00      0.83 o
   9   1   5      472.72      477.77      6.16 o
  10   1   5      107.12      103.51      2.92 o
  11   1   5        1.26        1.83      0.99 o
  12   1   5      140.03      153.32      3.63 o
  13   1   5       10.30        7.48      1.51 o
  14   1   5        2.14        1.77      1.41 o
 -15   2   5        3.07        3.73      1.90 o
 -14   2   5        7.27        6.32      1.52 o
 -13   2   5        2.87        3.01      1.19 o
 -12   2   5       28.07       24.06      1.50 o
 -11   2   5       11.51        8.18      1.29 o
 -10   2   5        7.82       10.69      0.95 o
  -9   2   5       47.30       47.85      1.37 o
  -8   2   5        7.13        8.80      0.67 o
  -7   2   5        5.53        9.34      0.63 o
  -6   2   5        7.43       21.88      0.74 o
  -5   2   5      190.70      141.69      1.64 o
  -4   2   5      133.94      217.98      2.27 o
  -3   2   5      476.24      515.68      4.04 o
  -2   2   5      487.76      418.90      3.54 o
  -1   2   5      241.73      262.49      2.59 o
   0   2   5     3406.02     3472.82     25.39 o
   1   2   5      304.45      313.25      3.94 o
   2   2   5        0.11        0.95      0.34 o
   3   2   5     1167.23     1226.46      9.03 o
   4   2   5     1092.25     1109.18      8.42 o
   5   2   5      235.91      227.44      2.66 o
   6   2   5      337.93      342.58      3.63 o
   7   2   5     1093.83     1056.14      9.00 o
   8   2   5       17.96       17.25      1.30 o
   9   2   5       37.72       39.53      2.09 o
  10   2   5        5.86        4.67      1.31 o
  11   2   5      169.64      183.82      4.78 o
  12   2   5       55.91       56.51      2.86 o
  13   2   5        0.08        0.20      1.26 o
  14   2   5       21.05       23.98      2.04 o
 -14   3   5        0.43        0.83      1.46 o
 -13   3   5        8.40        7.00      1.51 o
 -12   3   5       13.54       16.12      1.72 o
 -11   3   5       23.35       25.43      1.83 o
 -10   3   5       27.50       25.36      1.40 o
  -9   3   5       40.94       33.59      1.82 o
  -8   3   5       66.22       71.75      1.81 o
  -7   3   5       11.18       11.51      0.77 o
  -6   3   5      181.41      179.52      2.00 o
  -5   3   5       53.64       56.63      1.13 o
  -4   3   5       73.71       80.24      1.29 o
  -3   3   5      219.48      215.66      2.39 o
  -2   3   5       39.48       46.63      1.45 o
  -1   3   5     1006.12     1016.83      7.57 o
   0   3   5      525.64      623.08      4.97 o
   1   3   5      432.73      435.27      5.75 o
   2   3   5      124.95      127.10      3.04 o
   3   3   5      903.35      953.93      8.15 o
   4   3   5      342.60      359.73      3.45 o
   5   3   5        0.47        1.43      0.52 o
   6   3   5       33.46       31.43      1.33 o
   7   3   5      102.22      104.24      2.10 o
   8   3   5       94.82       93.54      2.65 o
   9   3   5      215.35      220.65      4.42 o
  10   3   5        9.64       12.08      1.41 o
  11   3   5        3.41        3.02      1.29 o
  12   3   5        0.13       -1.39      1.56 o
  13   3   5        1.37        3.32      1.75 o
  14   3   5        8.20        3.42      1.98 o
 -14   4   5        1.96        1.96      1.58 o
 -13   4   5        0.00        0.63      1.39 o
 -12   4   5        7.19        4.65      1.36 o
 -11   4   5        4.38        1.77      1.08 o
 -10   4   5        4.74        6.34      1.13 o
  -9   4   5        2.23        0.60      0.94 o
  -8   4   5       56.97       48.00      2.45 o
  -7   4   5       53.06       45.34      1.63 o
  -6   4   5      190.29      162.52      3.95 o
  -5   4   5      472.22      525.55      5.04 o
  -4   4   5        3.52        1.58      0.41 o
  -3   4   5      175.44      159.54      1.81 o
  -2   4   5      145.60      174.08      2.04 o
  -1   4   5       53.67       54.16      1.16 o
   0   4   5      465.70      510.82      4.33 o
   1   4   5       14.13       12.46      0.72 o
   2   4   5       15.74       21.85      1.70 o
   3   4   5       11.52        9.96      0.88 o
   4   4   5       11.55       15.72      1.03 o
   5   4   5      284.73      284.83      3.28 o
   6   4   5        4.15        2.24      0.73 o
   7   4   5      230.26      228.34      3.53 o
   8   4   5       78.32       80.81      2.29 o
   9   4   5       39.71       39.86      2.02 o
  10   4   5       18.84       20.83      1.90 o
  11   4   5        0.30        1.09      1.28 o
  12   4   5       27.67       32.06      2.41 o
  13   4   5       11.41        8.58      2.37 o
 -13   5   5        6.42        8.74      2.20 o
 -12   5   5        2.02        2.35      1.25 o
 -11   5   5        1.86        3.31      1.15 o
 -10   5   5       14.21       18.12      1.40 o
  -9   5   5        6.44        5.84      1.27 o
  -8   5   5       39.32       38.94      1.90 o
  -7   5   5        1.36        0.46      1.18 o
  -6   5   5      224.60      208.21      3.47 o
  -5   5   5        5.30        5.01      0.80 o
  -4   5   5        4.28        7.64      0.74 o
  -3   5   5        0.17       -0.29      0.54 o
  -2   5   5       90.84       89.62      1.68 o
  -1   5   5       42.48       35.84      1.36 o
   0   5   5      150.69      151.83      1.75 o
   1   5   5       63.55       67.51      1.52 o
   2   5   5       92.55       92.92      2.39 o
   3   5   5      288.71      277.63      3.84 o
   4   5   5       85.30       83.91      2.48 o
   5   5   5      149.29      142.49      2.48 o
   6   5   5      187.73      185.94      2.54 o
   7   5   5       83.34       76.18      2.19 o
   8   5   5      406.92      396.39      5.36 o
   9   5   5        8.07        8.27      1.35 o
  10   5   5        4.66        3.96      1.37 o
  11   5   5        0.24        0.00      1.26 o
  12   5   5        2.34        1.02      1.51 o
  13   5   5        0.01        1.11      1.61 o
 -12   6   5        0.81        1.49      2.22 o
 -11   6   5       24.07       30.22      2.61 o
 -10   6   5       72.26       69.62      3.20 o
  -9   6   5       57.92       65.41      2.94 o
  -8   6   5        0.48        0.98      1.21 o
  -7   6   5       27.90       25.37      1.38 o
  -6   6   5       13.04       10.91      1.08 o
  -5   6   5      223.33      219.61      3.90 o
  -4   6   5        5.35        4.93      1.08 o
  -3   6   5        8.37        7.96      1.03 o
  -2   6   5       81.33       87.02      2.10 o
  -1   6   5       40.43       40.35      1.67 o
   0   6   5       34.77       36.09      1.36 o
   1   6   5        5.71        6.16      0.82 o
   2   6   5      223.97      202.00      2.91 o
   3   6   5      341.61      330.91      4.42 o
   4   6   5      134.38      131.08      2.72 o
   5   6   5        2.80        1.00      0.76 o
   6   6   5       14.95       19.60      1.21 o
   7   6   5      104.98      103.05      2.56 o
   8   6   5        5.09        8.00      1.25 o
   9   6   5       67.48       67.79      2.59 o
  10   6   5       45.26       50.41      2.46 o
  11   6   5        6.65        6.72      1.76 o
  12   6   5        0.88        1.33      1.64 o
 -11   7   5        0.32        0.84      1.64 o
 -10   7   5       81.95       84.22      3.84 o
  -9   7   5      142.98      149.70      4.98 o
  -8   7   5       74.90       82.25      3.10 o
  -7   7   5        0.65        0.97      1.13 o
  -6   7   5        2.98        3.40      1.47 o
  -5   7   5        6.29        7.58      1.60 o
  -4   7   5       64.59       69.94      2.92 o
  -3   7   5      698.88      701.84      7.44 o
  -2   7   5       84.45       85.80      2.36 o
  -1   7   5       75.02       73.20      2.07 o
   0   7   5      500.45      476.94      5.78 o
   1   7   5        1.59        1.33      0.72 o
   2   7   5      208.37      211.71      3.58 o
   3   7   5      193.26      207.51      3.94 o
   4   7   5      130.18      123.39      2.57 o
   5   7   5       48.14       49.81      1.91 o
   6   7   5        0.34        0.66      0.89 o
   7   7   5        5.25        4.97      1.08 o
   8   7   5        2.80        1.72      1.13 o
   9   7   5        5.61        4.97      1.38 o
  10   7   5       17.00       14.45      1.73 o
  11   7   5        3.37        5.30      1.68 o
 -10   8   5       35.90       33.89      2.62 o
  -9   8   5       32.18       31.88      2.31 o
  -8   8   5        1.31        2.72      1.77 o
  -7   8   5        3.95        5.04      2.66 o
  -6   8   5        0.56        0.47      1.70 o
  -5   8   5       22.59       25.40      2.32 o
  -4   8   5      198.09      188.71      4.84 o
  -3   8   5        5.19        4.11      1.39 o
  -2   8   5      341.45      319.61      5.68 o
  -1   8   5       71.52       64.91      2.53 o
   0   8   5       47.79       38.09      1.97 o
   1   8   5      113.84       91.26      2.34 o
   2   8   5       18.63       17.48      1.18 o
   3   8   5        3.80        2.78      0.97 o
   4   8   5       25.91       30.18      2.39 o
   5   8   5        0.08       -1.12      1.12 o
   6   8   5       39.86       41.66      2.01 o
   7   8   5       45.84       51.04      2.28 o
   8   8   5        0.01       -0.27      1.08 o
   9   8   5        0.81        0.30      1.31 o
  -8   9   5        1.10       -0.36      2.06 o
  -7   9   5        8.24        6.10      2.16 o
  -6   9   5        1.94       -0.67      1.69 o
  -5   9   5        0.00        1.20      1.59 o
  -4   9   5        3.70       -0.03      1.53 o
  -3   9   5       18.54       17.24      1.90 o
  -2   9   5       33.88       36.55      2.31 o
  -1   9   5       15.24       15.62      1.72 o
   0   9   5       40.74       48.90      2.40 o
   1   9   5       23.73       23.12      1.84 o
   2   9   5        6.51        3.14      1.01 o
   3   9   5        1.35        0.46      0.95 o
   4   9   5        1.27        1.00      1.09 o
   5   9   5       42.81       49.11      2.28 o
   6   9   5        3.17        2.93      1.28 o
   7   9   5        5.12        8.37      1.78 o
  -5  10   5       13.14       12.62      2.52 o
  -4  10   5        0.77        2.44      1.79 o
  -3  10   5        1.09        2.56      1.61 o
  -2  10   5        7.16        7.36      1.79 o
  -1  10   5        5.05        3.58      1.55 o
   0  10   5        8.76        6.35      1.62 o
   1  10   5        2.10        2.22      1.67 o
   2  10   5        3.67        5.03      1.50 o
   3  10   5        0.77        1.26      1.29 o
   4  10   5        4.17        7.00      1.57 o
   5  10   5        5.03        4.58      1.97 o
 -15   0   6        0.66       -0.15      2.06 o
 -14   0   6        0.14       -1.69      1.86 o
 -13   0   6        5.62        6.10      2.12 o
 -12   0   6        2.43        0.70      1.42 o
 -11   0   6        0.02       -1.02      1.02 o
 -10   0   6       33.50       30.97      1.71 o
  -9   0   6      623.15      618.45      8.69 o
  -8   0   6      312.90      337.26      4.50 o
  -7   0   6     1032.59      964.62      9.39 o
  -6   0   6     1769.23     1771.55     16.18 o
  -5   0   6     1900.95     1768.46     15.14 o
  -4   0   6     3933.21     4112.70     35.07 o
  -3   0   6       41.61       45.60      1.41 o
  -2   0   6      749.11      701.63      7.53 o
  -1   0   6      774.73      757.32      8.48 o
   0   0   6       34.71       23.65      1.40 o
   1   0   6        1.40        1.12      0.52 o
   2   0   6       13.67       19.95      0.91 o
   3   0   6     1966.73     2200.97     20.54 o
   4   0   6     3437.40     3725.82     39.08 o
   5   0   6      598.58      600.13      7.79 o
   6   0   6       30.99       26.16      1.25 o
   7   0   6       11.73       10.92      1.26 o
   8   0   6       62.85       67.74      2.51 o
   9   0   6      932.89      875.58     13.75 o
  10   0   6        9.00        3.49      1.82 o
  11   0   6      151.74      178.23      6.26 o
  12   0   6        7.61        3.88      2.10 o
  13   0   6        2.97       -1.36      1.85 o
  14   0   6        6.48        6.98      2.33 o
 -15   1   6        0.53       -1.41      1.41 o
 -14   1   6        0.78        0.00      1.34 o
 -13   1   6        0.00       -0.19      1.22 o
 -12   1   6        0.04       -0.91      0.91 o
 -11   1   6        8.23        9.12      1.06 o
 -10   1   6       17.72       13.50      1.08 o
  -9   1   6       76.52       66.67      1.40 o
  -8   1   6      359.33      362.30      4.21 o
  -7   1   6      384.10      405.05      3.69 o
  -6   1   6       26.74       36.92      1.02 o
  -5   1   6     2343.35     2367.88     14.80 o
  -4   1   6      210.19      206.90      2.08 o
  -3   1   6      189.07      215.87      2.28 o
  -2   1   6      298.06      305.32      3.17 o
  -1   1   6        4.35        6.72      0.64 o
   0   1   6       15.39       12.48      0.56 o
   1   1   6       11.99       10.77      0.55 o
   2   1   6     1796.99     1988.65     13.26 o
   3   1   6     1297.33     1473.31     10.76 o
   4   1   6      746.04      806.22      5.88 o
   5   1   6       26.62       34.65      1.11 o
   6   1   6       13.69       11.77      0.59 o
   7   1   6       26.86       21.98      0.97 o
   8   1   6       22.25       22.48      1.16 o
   9   1   6      523.12      529.38      6.67 o
  10   1   6       76.18       95.11      2.40 o
  11   1   6       36.18       26.09      1.75 o
  12   1   6        0.10       -0.51      1.14 o
  13   1   6        0.09       -0.19      1.18 o
  14   1   6       12.20       11.60      2.22 o
 -14   2   6        6.31        6.70      1.51 o
 -13   2   6        7.18        6.24      1.17 o
 -12   2   6       10.83       11.31      1.25 o
 -11   2   6        1.63        1.63      0.97 o
 -10   2   6        1.90        2.39      0.85 o
  -9   2   6        1.93        2.34      0.74 o
  -8   2   6       27.16       28.82      1.13 o
  -7   2   6        9.63       11.35      0.71 o
  -6   2   6      151.08      152.19      1.81 o
  -5   2   6       82.77       74.63      1.28 o
  -4   2   6       38.70       33.54      0.97 o
  -3   2   6      141.70      157.17      2.12 o
  -2   2   6     1926.22     1923.86     13.43 o
  -1   2   6      139.75      145.75      1.54 o
   0   2   6       10.53       10.09      0.60 o
   1   2   6        1.94        4.74      0.51 o
   2   2   6       34.91       27.72      1.16 o
   3   2   6      393.00      420.47      3.86 o
   4   2   6      497.41      498.30      4.50 o
   5   2   6       58.60       59.38      1.37 o
   6   2   6       23.11       20.88      1.03 o
   7   2   6       25.79       23.36      1.37 o
   8   2   6       31.75       26.88      1.54 o
   9   2   6      191.11      179.65      3.99 o
  10   2   6      410.63      430.31      6.44 o
  11   2   6        4.96        4.36      1.47 o
  12   2   6       12.02       10.00      1.80 o
  13   2   6       20.78       25.55      2.61 o
  14   2   6        0.27        1.48      1.79 o
 -14   3   6       16.19       18.31      1.91 o
 -13   3   6        3.13        6.35      1.54 o
 -12   3   6        2.81       -0.25      1.22 o
 -11   3   6        2.27        0.87      1.08 o
 -10   3   6       16.01       19.62      1.19 o
  -9   3   6       66.49       56.92      1.66 o
  -8   3   6        1.38       -0.14      0.65 o
  -7   3   6       17.71       15.77      0.89 o
  -6   3   6        0.04        0.35      0.59 o
  -5   3   6      255.69      231.28      2.57 o
  -4   3   6      142.21      178.52      2.11 o
  -3   3   6      324.39      306.96      3.08 o
  -2   3   6     1362.67     1472.43     12.69 o
  -1   3   6      138.91      123.88      2.13 o
   0   3   6     4259.03     4494.77     37.73 o
   1   3   6      500.82      490.52      4.92 o
   2   3   6       86.75       66.63      1.45 o
   3   3   6        0.47        0.40      0.39 o
   4   3   6       72.57       62.95      1.28 o
   5   3   6       52.22       48.12      1.26 o
   6   3   6        0.89       -0.56      0.56 o
   7   3   6       20.63       21.11      1.25 o
   8   3   6      324.20      313.11      5.35 o
   9   3   6       61.89       68.98      2.65 o
  10   3   6        0.06       -1.02      1.02 o
  11   3   6        8.51        5.62      2.06 o
  12   3   6        4.74        4.05      1.68 o
  13   3   6       15.97       15.26      2.65 o
  14   3   6        7.52        6.98      2.30 o
 -13   4   6        6.01        6.99      1.76 o
 -12   4   6        2.43        2.05      1.62 o
 -11   4   6       22.39       30.90      1.88 o
 -10   4   6       56.88       59.12      2.22 o
  -9   4   6      111.80      117.71      2.92 o
  -8   4   6       30.59       34.65      1.74 o
  -7   4   6      271.67      272.34      3.93 o
  -6   4   6      474.98      475.06      4.98 o
  -5   4   6        3.06        2.29      0.59 o
  -4   4   6      253.13      275.28      2.88 o
  -3   4   6      344.61      368.79      4.24 o
  -2   4   6       71.74       80.20      1.40 o
  -1   4   6        0.80        1.30      0.47 o
   0   4   6       27.21       36.15      0.94 o
   1   4   6        3.34        4.69      0.62 o
   2   4   6        1.14        0.62      0.57 o
   3   4   6        0.02        0.42      0.52 o
   4   4   6       96.13       85.47      1.89 o
   5   4   6      285.30      276.33      3.33 o
   6   4   6        3.29        3.01      0.67 o
   7   4   6       31.84       27.58      1.43 o
   8   4   6      154.10      147.27      5.43 o
   9   4   6        8.51        7.28      1.48 o
  10   4   6       20.72       17.04      1.70 o
  11   4   6        3.54        4.71      1.50 o
  12   4   6        0.20       -1.49      1.49 o
  13   4   6        3.40        4.60      1.87 o
 -13   5   6        9.40       12.43      1.81 o
 -12   5   6        5.90        2.26      1.43 o
 -11   5   6       20.81       22.42      1.91 o
 -10   5   6       23.95       31.65      2.26 o
  -9   5   6       71.80       72.35      2.62 o
  -8   5   6      107.74      106.00      2.93 o
  -7   5   6       93.50       91.11      2.48 o
  -6   5   6       59.34       60.86      1.98 o
  -5   5   6      137.56      132.94      2.45 o
  -4   5   6       25.15       25.15      1.45 o
  -3   5   6        1.23        1.11      0.87 o
  -2   5   6        7.64        8.59      0.71 o
  -1   5   6        4.13        1.72      0.52 o
   0   5   6       21.67       22.28      0.81 o
   1   5   6       38.83       52.67      1.42 o
   2   5   6        0.17       -0.18      0.65 o
   3   5   6        8.07       14.67      1.34 o
   4   5   6      370.86      350.05      5.78 o
   5   5   6      476.54      472.30      6.42 o
   6   5   6       82.83       85.56      1.76 o
   7   5   6      522.92      524.26      6.65 o
   8   5   6       22.71       23.83      1.88 o
   9   5   6       55.47       54.65      2.40 o
  10   5   6       12.75       14.71      1.72 o
  11   5   6        6.66        9.37      1.71 o
  12   5   6       23.29       21.50      2.24 o
 -12   6   6       25.13       23.43      3.24 o
 -11   6   6       62.75       63.66      3.96 o
 -10   6   6        0.30       -0.15      1.44 o
  -9   6   6       61.91       61.95      3.24 o
  -8   6   6       13.08        9.45      1.28 o
  -7   6   6      206.20      194.52      3.74 o
  -6   6   6        9.22        6.83      1.07 o
  -5   6   6       83.84       78.31      2.59 o
  -4   6   6       23.64       24.49      1.65 o
  -3   6   6       87.11       89.96      2.46 o
  -2   6   6       55.28       54.28      2.14 o
  -1   6   6        0.57        1.11      0.71 o
   0   6   6        0.01       -0.55      0.59 o
   1   6   6       10.90       16.45      0.98 o
   2   6   6       89.83       85.77      2.26 o
   3   6   6      209.86      209.39      3.64 o
   4   6   6       85.57       86.40      2.33 o
   5   6   6        4.05        9.57      1.19 o
   6   6   6      119.61      107.41      2.37 o
   7   6   6       90.75       71.48      2.23 o
   8   6   6      205.44      199.63      4.33 o
   9   6   6       12.42        9.21      1.51 o
  10   6   6       86.95       85.15      3.44 o
  11   6   6        1.21        0.82      1.42 o
  12   6   6        0.02        3.29      3.49 o
 -11   7   6        8.14        9.87      2.04 o
 -10   7   6       39.44       37.17      2.69 o
  -9   7   6        5.16        3.14      1.48 o
  -8   7   6        0.08        0.39      1.25 o
  -7   7   6        8.53        9.02      2.16 o
  -6   7   6        4.88        3.80      1.57 o
  -5   7   6      168.24      166.94      3.61 o
  -4   7   6       10.76       12.73      1.41 o
  -3   7   6      133.13      137.07      4.01 o
  -2   7   6       23.69       20.36      1.46 o
  -1   7   6       29.39       38.36      1.76 o
   0   7   6       29.60       31.92      1.48 o
   1   7   6        9.09       13.72      1.00 o
   2   7   6       85.30       85.70      2.86 o
   3   7   6        2.84        1.14      0.84 o
   4   7   6       88.19       92.15      2.76 o
   5   7   6       12.43       14.65      1.43 o
   6   7   6        7.82        9.14      1.36 o
   7   7   6        4.37        3.95      1.08 o
   8   7   6        2.60        0.31      1.17 o
   9   7   6        0.23        0.67      1.24 o
  10   7   6        6.35        8.80      1.73 o
  -9   8   6        1.18        3.51      1.99 o
  -8   8   6        1.74        1.98      1.99 o
  -7   8   6        0.40        2.25      2.08 o
  -6   8   6       48.67       43.82      3.54 o
  -5   8   6       15.33       17.69      2.85 o
  -4   8   6       14.50       16.04      2.05 o
  -3   8   6        0.48        0.43      1.19 o
  -2   8   6        0.23        0.62      0.95 o
  -1   8   6        4.26        6.32      1.31 o
   0   8   6       32.14       36.75      1.74 o
   1   8   6        3.97        3.45      1.04 o
   2   8   6       48.77       44.80      1.66 o
   3   8   6        0.22        2.05      1.16 o
   4   8   6        1.16       -0.46      1.11 o
   5   8   6        0.58        0.83      1.22 o
   6   8   6        0.26       -0.08      0.97 o
   7   8   6       17.81       15.49      1.86 o
   8   8   6        9.98        8.13      1.44 o
   9   8   6        3.07        5.13      1.50 o
  -7   9   6        0.01        4.35      2.52 o
  -6   9   6        1.53        2.73      1.99 o
  -5   9   6        0.01       -1.54      1.54 o
  -4   9   6        0.16       -1.36      1.43 o
  -3   9   6        0.48        1.30      1.42 o
  -2   9   6       30.32       35.24      2.34 o
  -1   9   6        5.68        4.99      1.48 o
   0   9   6       44.00       48.84      2.43 o
   1   9   6        0.03        2.13      1.04 o
   2   9   6        0.10        1.02      1.00 o
   3   9   6        2.88        2.23      0.93 o
   4   9   6        3.63        5.40      1.51 o
   5   9   6       17.66       25.08      2.25 o
   6   9   6       73.05       92.21      3.58 o
   7   9   6        6.22        5.30      1.48 o
  -4  10   6        5.99        6.31      2.00 o
  -3  10   6        7.86       11.20      2.00 o
  -2  10   6        0.02        1.09      1.51 o
  -1  10   6       11.61       13.22      1.87 o
   0  10   6        6.07        8.01      1.70 o
   1  10   6        1.59        2.74      1.48 o
   2  10   6        0.41        0.00      1.29 o
   3  10   6       32.55       37.50      2.74 o
   4  10   6       12.80       20.06      1.97 o
 -14   1   7        0.16       -1.35      1.35 o
 -13   1   7       12.87       14.66      1.86 o
 -12   1   7       15.56       17.76      1.67 o
 -11   1   7        2.48        4.75      1.09 o
 -10   1   7      107.33       99.61      3.06 o
  -9   1   7        6.60        4.26      0.83 o
  -8   1   7      293.43      289.57      2.95 o
  -7   1   7       30.30       37.55      1.11 o
  -6   1   7       51.15       55.90      1.36 o
  -5   1   7        0.49       -0.20      0.44 o
  -4   1   7       79.63       70.32      1.40 o
  -3   1   7       52.35       44.48      1.09 o
  -2   1   7        6.31       10.38      0.62 o
  -1   1   7      178.55      206.58      3.29 o
   0   1   7       14.55       17.11      0.73 o
   1   1   7     2147.03     2253.01     14.96 o
   2   1   7     1064.80     1093.83      8.13 o
   3   1   7       58.25       84.48      1.35 o
   4   1   7      493.06      561.42      4.12 o
   5   1   7       37.51       40.86      0.95 o
   6   1   7       45.06       46.86      1.22 o
   7   1   7       64.00       67.24      1.52 o
   8   1   7        1.19        0.76      0.75 o
   9   1   7      255.42      261.13      4.23 o
  10   1   7      332.55      340.77      5.50 o
  11   1   7        9.21        6.63      1.44 o
  12   1   7        6.11        6.08      1.79 o
  13   1   7        3.23        3.72      1.64 o
  14   1   7        4.44        3.45      1.88 o
 -14   2   7        0.00       -0.54      1.29 o
 -13   2   7        1.65       -0.01      1.13 o
 -12   2   7        0.66        1.51      1.06 o
 -11   2   7       10.08       12.25      1.38 o
 -10   2   7       10.45       10.22      1.12 o
  -9   2   7       93.28       94.51      2.08 o
  -8   2   7      264.08      265.64      3.49 o
  -7   2   7        0.11       -0.61      0.61 o
  -6   2   7      188.18      201.09      2.20 o
  -5   2   7      130.59      112.64      1.76 o
  -4   2   7        0.44        0.24      0.50 o
  -3   2   7      411.06      385.75      3.71 o
  -2   2   7      141.76      151.62      2.45 o
  -1   2   7      325.86      290.16      3.22 o
   0   2   7      144.97      171.85      2.82 o
   1   2   7      304.41      348.08      4.24 o
   2   2   7      615.90      657.29      5.49 o
   3   2   7        5.85        8.61      0.68 o
   4   2   7      130.19      142.28      2.15 o
   5   2   7        0.01       -0.10      0.58 o
   6   2   7      411.78      402.24      4.44 o
   7   2   7      121.55      115.40      2.65 o
   8   2   7       10.90        9.83      1.25 o
   9   2   7       97.73      107.63      3.06 o
  10   2   7      191.35      180.68      4.42 o
  11   2   7      138.35      150.57      4.84 o
  12   2   7        0.22       -0.10      1.37 o
  13   2   7        1.12        0.87      1.54 o
  14   2   7        1.18        2.91      1.92 o
 -14   3   7        2.81        0.71      1.48 o
 -13   3   7        1.44        1.34      1.47 o
 -12   3   7        0.00       -0.42      1.23 o
 -11   3   7       35.71       44.91      2.09 o
 -10   3   7        3.21        1.91      0.91 o
  -9   3   7        0.74       -0.51      0.76 o
  -8   3   7      201.65      192.35      2.95 o
  -7   3   7       10.75        9.72      0.93 o
  -6   3   7      186.10      161.62      2.73 o
  -5   3   7       38.13       39.35      1.18 o
  -4   3   7       45.46       47.12      1.23 o
  -3   3   7      170.93      170.75      2.20 o
  -2   3   7     1847.17     1899.96     14.82 o
  -1   3   7      343.84      316.03      3.47 o
   0   3   7      615.51      638.43      6.06 o
   1   3   7       33.02       47.82      1.18 o
   2   3   7      166.49      150.04      2.68 o
   3   3   7      382.20      395.67      3.97 o
   4   3   7        3.37        6.76      0.73 o
   5   3   7      127.63      130.04      2.08 o
   6   3   7       68.38       71.13      1.67 o
   7   3   7      154.64      152.37      3.12 o
   8   3   7       13.84       12.99      1.36 o
   9   3   7        0.13       -0.98      0.98 o
  10   3   7       74.93       70.47      3.44 o
  11   3   7        0.09       -1.24      1.31 o
  12   3   7        1.41        0.20      1.55 o
  13   3   7        1.61        0.18      1.72 o
 -13   4   7        0.65       -1.14      1.44 o
 -12   4   7        5.22        3.61      1.74 o
 -11   4   7        0.26        1.50      1.16 o
 -10   4   7       87.93       91.20      3.03 o
  -9   4   7       75.63       73.69      2.54 o
  -8   4   7      127.71      129.98      2.54 o
  -7   4   7      158.40      151.85      2.62 o
  -6   4   7       83.94       88.29      1.97 o
  -5   4   7      281.01      303.65      3.83 o
  -4   4   7      103.54      110.06      1.98 o
  -3   4   7      123.85      122.65      2.53 o
  -2   4   7      323.76      344.15      3.45 o
  -1   4   7       84.59      113.14      1.74 o
   0   4   7      155.65      180.45      2.25 o
   1   4   7      125.41      126.03      1.90 o
   2   4   7       32.38       22.91      1.24 o
   3   4   7       36.75       37.34      1.54 o
   4   4   7      150.02      156.03      2.32 o
   5   4   7       17.08       16.24      0.90 o
   6   4   7       87.95       82.52      1.83 o
   7   4   7       35.91       38.95      1.80 o
   8   4   7       96.01       97.10      2.89 o
   9   4   7        0.28       -0.70      1.07 o
  10   4   7        0.40       -0.90      1.19 o
  11   4   7        1.56        2.59      1.49 o
  12   4   7        0.00        0.62      1.64 o
  13   4   7        0.00       -0.55      1.72 o
 -13   5   7        0.55        2.75      2.61 o
 -12   5   7        5.20        0.86      1.70 o
 -11   5   7        1.71        6.12      1.51 o
 -10   5   7        3.45        4.52      1.37 o
  -9   5   7        7.37        7.62      1.38 o
  -8   5   7        9.29        7.48      1.34 o
  -7   5   7       94.89      107.11      2.71 o
  -6   5   7        0.03       -0.79      0.79 o
  -5   5   7        6.83        7.36      0.81 o
  -4   5   7       11.56        8.75      1.16 o
  -3   5   7        0.89       -0.71      0.71 o
  -2   5   7       53.31       56.54      1.63 o
  -1   5   7        5.09        4.68      0.65 o
   0   5   7       46.55       51.72      1.50 o
   1   5   7       17.90       16.82      1.22 o
   2   5   7      357.06      336.80      4.20 o
   3   5   7        3.89        4.62      0.87 o
   4   5   7      265.21      252.05      3.66 o
   5   5   7      720.50      696.96      7.85 o
   6   5   7       90.40      106.36      2.09 o
   7   5   7       23.15       19.82      1.57 o
   8   5   7       31.69       27.10      1.84 o
   9   5   7        0.18       -0.23      1.08 o
  10   5   7       13.24       16.30      1.81 o
  11   5   7        0.93        1.14      1.38 o
  12   5   7        1.57        2.54      1.71 o
 -12   6   7        2.65        2.79      2.17 o
 -11   6   7       23.30       26.05      2.01 o
 -10   6   7       11.46        7.83      1.49 o
  -9   6   7        0.00       -0.44      1.10 o
  -8   6   7        0.26        0.33      1.06 o
  -7   6   7        2.15        3.26      1.06 o
  -6   6   7        0.21       -0.32      1.07 o
  -5   6   7       87.40       91.29      2.92 o
  -4   6   7        0.00        0.58      1.01 o
  -3   6   7        0.25       -0.08      0.95 o
  -2   6   7        0.19       -0.80      0.80 o
  -1   6   7       11.87        8.23      1.44 o
   0   6   7       43.21       40.87      1.19 o
   1   6   7      152.59      168.65      2.26 o
   2   6   7       82.20       72.50      1.80 o
   3   6   7        2.57        1.10      0.89 o
   4   6   7      420.77      417.79      5.48 o
   5   6   7       41.74       35.80      2.01 o
   6   6   7       25.96       21.96      1.38 o
   7   6   7       37.04       36.95      1.91 o
   8   6   7       34.93       35.12      2.02 o
   9   6   7        0.18        1.66      1.27 o
  10   6   7       11.64       14.33      1.80 o
  11   6   7        2.89        3.95      1.58 o
 -10   7   7       10.21       13.47      2.09 o
  -9   7   7        0.12        1.95      1.65 o
  -8   7   7        9.68        9.83      1.55 o
  -7   7   7       12.67       13.70      1.63 o
  -6   7   7       45.96       44.84      2.34 o
  -5   7   7        4.45        6.36      1.36 o
  -4   7   7      270.09      283.82      6.44 o
  -3   7   7      352.63      340.04      5.36 o
  -2   7   7        1.44        0.45      1.04 o
  -1   7   7      220.93      196.05      3.75 o
   0   7   7        1.07       -0.05      0.88 o
   1   7   7       21.55       27.11      1.48 o
   2   7   7       33.64       32.39      1.29 o
   3   7   7        5.76        4.54      1.03 o
   4   7   7      207.50      202.87      5.77 o
   5   7   7        5.04        4.49      1.15 o
   6   7   7        0.00        1.64      1.18 o
   7   7   7       13.38       13.85      1.81 o
   8   7   7       43.49       48.26      2.77 o
   9   7   7       10.35       14.37      1.79 o
  10   7   7        7.54       10.57      1.83 o
  -9   8   7       34.56       43.30      3.64 o
  -8   8   7        0.10       -0.64      1.94 o
  -7   8   7       28.98       28.83      3.05 o
  -6   8   7       30.34       32.59      3.68 o
  -5   8   7       87.90       74.59      3.45 o
  -4   8   7      124.33      117.89      4.06 o
  -3   8   7        1.31        1.42      1.21 o
  -2   8   7      120.01      110.63      3.42 o
  -1   8   7       17.98       19.21      1.51 o
   0   8   7       13.27       13.04      1.36 o
   1   8   7        5.86        4.29      1.19 o
   2   8   7        1.09        1.51      1.02 o
   3   8   7       31.06       24.59      2.61 o
   4   8   7        0.21       -1.01      1.20 o
   5   8   7        0.72        0.52      0.98 o
   6   8   7        1.09        0.77      1.17 o
   7   8   7        0.28       -1.27      1.34 o
   8   8   7       89.12       94.67      3.49 o
  -7   9   7        1.39        1.57      2.44 o
  -6   9   7        0.44        1.77      1.99 o
  -5   9   7       12.17       12.33      2.33 o
  -4   9   7        3.88        5.16      1.81 o
  -3   9   7        9.24        7.19      1.71 o
  -2   9   7       32.32       32.17      2.26 o
  -1   9   7       11.73        7.88      1.25 o
   0   9   7       11.83       10.90      1.37 o
   1   9   7       40.06       33.80      1.83 o
   2   9   7        7.29        8.45      1.20 o
   3   9   7        4.39        9.25      1.75 o
   4   9   7        0.26        0.62      1.35 o
   5   9   7        2.29        0.27      1.53 o
   6   9   7        7.28       11.69      2.56 o
  -3  10   7        6.19        3.68      1.87 o
  -2  10   7        3.40        3.95      1.69 o
  -1  10   7        5.32        8.08      1.75 o
   0  10   7       10.81       13.25      1.87 o
   1  10   7        3.23        4.39      1.49 o
   2  10   7        4.40        8.44      1.30 o
   3  10   7        9.95       12.96      2.26 o
 -14   0   8        0.00       -2.19      2.19 o
 -13   0   8       27.18       22.70      2.71 o
 -12   0   8        0.25        1.33      1.73 o
 -11   0   8      129.02      118.91      4.48 o
 -10   0   8      778.55      792.33     12.81 o
  -9   0   8      394.78      416.05      7.29 o
  -8   0   8      165.64      157.88      3.05 o
  -7   0   8     1279.33     1338.15     16.35 o
  -6   0   8      128.17      144.42      2.80 o
  -5   0   8       24.52       32.73      1.54 o
  -4   0   8      482.43      517.19      6.44 o
  -3   0   8      458.34      439.95      6.03 o
  -2   0   8      444.38      481.52      5.52 o
  -1   0   8        4.53        0.48      0.60 o
   0   0   8      951.44     1024.21     12.60 o
   1   0   8     1136.09     1102.96     11.24 o
   2   0   8      643.55      645.56      7.89 o
   3   0   8      726.91      773.48      9.12 o
   4   0   8      135.16      128.58      2.56 o
   5   0   8       20.23       17.47      1.13 o
   6   0   8        1.39        0.36      1.29 o
   7   0   8       19.39       20.58      1.98 o
   8   0   8       16.14       17.45      2.64 o
   9   0   8       29.68       32.93      2.42 o
  10   0   8       18.89       23.49      2.63 o
  11   0   8       12.79        9.40      2.18 o
  12   0   8       22.52       21.50      2.74 o
  13   0   8        9.94       12.61      2.57 o
 -14   1   8        2.77        2.56      1.50 o
 -13   1   8        2.64        1.00      1.40 o
 -12   1   8       24.31       25.27      1.97 o
 -11   1   8       39.46       32.31      1.91 o
 -10   1   8      340.36      355.97      5.22 o
  -9   1   8      113.88      106.51      2.30 o
  -8   1   8      167.70      153.10      2.91 o
  -7   1   8       47.78       46.73      1.32 o
  -6   1   8       38.06       33.43      1.63 o
  -5   1   8        7.46       10.01      0.80 o
  -4   1   8      480.65      472.34      4.45 o
  -3   1   8      169.79      154.86      2.11 o
  -2   1   8      121.94      129.78      2.10 o
  -1   1   8       86.01       94.03      1.50 o
   0   1   8       28.94       42.69      1.04 o
   1   1   8      800.25      873.03      6.30 o
   2   1   8      559.71      577.18      5.68 o
   3   1   8       63.43       61.99      1.26 o
   4   1   8        4.07        7.38      0.49 o
   5   1   8      146.03      136.42      2.03 o
   6   1   8      127.48      132.56      2.05 o
   7   1   8      106.97      103.93      2.22 o
   8   1   8        4.41        4.59      0.91 o
   9   1   8       44.21       43.03      3.25 o
  10   1   8        3.14        3.56      1.55 o
  11   1   8        6.48        6.95      1.85 o
  12   1   8        4.14        4.79      1.74 o
  13   1   8        1.63        3.91      1.78 o
 -14   2   8        0.39       -0.36      1.57 o
 -13   2   8        2.94        5.17      1.46 o
 -12   2   8       10.85       11.38      1.34 o
 -11   2   8      110.94      109.71      2.84 o
 -10   2   8        8.10        8.93      1.13 o
  -9   2   8        0.02        0.89      0.83 o
  -8   2   8       16.40       18.19      1.26 o
  -7   2   8        3.75        1.20      0.76 o
  -6   2   8       11.46       13.28      0.92 o
  -5   2   8      171.25      196.85      2.88 o
  -4   2   8      189.52      210.90      2.50 o
  -3   2   8       13.39       12.48      0.73 o
  -2   2   8      839.51      893.15      8.25 o
  -1   2   8        0.51        0.11      0.37 o
   0   2   8       25.97       44.29      1.17 o
   1   2   8      617.42      656.12      7.69 o
   2   2   8        5.35        5.00      0.64 o
   3   2   8      318.03      289.16      3.56 o
   4   2   8        0.14        1.29      0.60 o
   5   2   8       69.07       71.76      1.72 o
   6   2   8      225.45      222.71      3.88 o
   7   2   8      689.05      666.53      7.69 o
   8   2   8      256.72      274.32      4.79 o
   9   2   8       12.16        7.80      1.52 o
  10   2   8      142.45      145.00      3.72 o
  11   2   8        0.01       -0.21      1.35 o
  12   2   8        1.33       -0.29      1.41 o
  13   2   8        0.06        0.24      1.62 o
 -13   3   8        0.68       -0.88      1.30 o
 -12   3   8        0.00       -1.23      1.23 o
 -11   3   8        0.86        0.94      1.08 o
 -10   3   8        3.81        3.29      1.05 o
  -9   3   8      124.29      119.10      2.73 o
  -8   3   8      178.89      191.32      3.28 o
  -7   3   8      328.60      319.39      4.12 o
  -6   3   8        7.44        5.46      0.85 o
  -5   3   8       35.64       34.86      1.34 o
  -4   3   8        0.33        0.41      0.59 o
  -3   3   8      217.62      222.25      2.85 o
  -2   3   8      151.72      159.01      2.49 o
  -1   3   8      695.62      717.50      6.67 o
   0   3   8      186.89      169.89      2.69 o
   1   3   8       33.71       41.76      1.21 o
   2   3   8        1.62        1.55      0.52 o
   3   3   8        5.56        3.49      0.59 o
   4   3   8        0.85        0.73      0.57 o
   5   3   8      171.08      165.81      2.71 o
   6   3   8        3.95        3.38      0.95 o
   7   3   8       33.96       41.54      2.01 o
   8   3   8       93.34       90.49      3.92 o
   9   3   8        6.77        7.12      1.41 o
  10   3   8       55.42       57.47      2.60 o
  11   3   8        0.23       -0.55      1.35 o
  12   3   8       22.16       23.87      2.82 o
  13   3   8        2.13        1.73      1.88 o
 -13   4   8       13.80       11.91      2.31 o
 -12   4   8        3.11        2.00      1.71 o
 -11   4   8       14.17       17.91      1.90 o
 -10   4   8        1.53        3.97      1.29 o
  -9   4   8        8.80       12.31      1.54 o
  -8   4   8       13.14       15.51      1.27 o
  -7   4   8       15.66       12.37      1.09 o
  -6   4   8       26.43       25.71      1.71 o
  -5   4   8        7.94        9.52      0.99 o
  -4   4   8        5.36        3.03      0.68 o
  -3   4   8       43.42       43.38      1.70 o
  -2   4   8      745.36      764.26      7.39 o
  -1   4   8      328.93      346.84      4.72 o
   0   4   8      356.84      353.29      3.62 o
   1   4   8      138.82      152.77      2.86 o
   2   4   8        7.38        5.93      0.69 o
   3   4   8       19.38       22.52      0.92 o
   4   4   8       78.53       70.47      1.55 o
   5   4   8      687.89      694.79      6.31 o
   6   4   8      212.65      226.19      3.88 o
   7   4   8       46.71       47.18      1.99 o
   8   4   8       39.12       38.21      2.05 o
   9   4   8       13.48       10.86      1.58 o
  10   4   8       13.51       13.59      1.89 o
  11   4   8        4.56        3.36      1.67 o
  12   4   8       26.61       26.42      2.60 o
 -12   5   8        4.23        1.97      1.79 o
 -11   5   8        3.44        2.22      1.43 o
 -10   5   8        3.09        2.12      1.32 o
  -9   5   8        2.00        2.21      1.24 o
  -8   5   8       16.28       13.63      1.50 o
  -7   5   8       17.21       13.31      1.27 o
  -6   5   8       46.65       45.08      1.78 o
  -5   5   8       20.48       19.05      1.06 o
  -4   5   8       20.91       24.12      1.43 o
  -3   5   8        0.33        1.38      0.88 o
  -2   5   8      120.48      135.49      2.68 o
  -1   5   8        0.04        0.75      0.69 o
   0   5   8       70.14       69.78      1.58 o
   1   5   8      591.18      611.04      6.71 o
   2   5   8      832.29      771.02     12.58 o
   3   5   8      285.71      291.41      4.48 o
   4   5   8      849.48      821.44      8.43 o
   5   5   8        1.68        0.27      0.72 o
   6   5   8      144.99      140.95      2.90 o
   7   5   8       30.47       30.46      1.87 o
   8   5   8        0.40        0.92      1.18 o
   9   5   8        2.75        3.94      1.34 o
  10   5   8        1.36        1.43      1.31 o
  11   5   8        1.04        0.58      1.52 o
  12   5   8        3.16        4.96      1.96 o
 -11   6   8       10.35       10.29      1.70 o
 -10   6   8        9.49        6.14      1.48 o
  -9   6   8        1.01        1.42      1.23 o
  -8   6   8        1.92        0.89      1.15 o
  -7   6   8        0.89        0.31      1.02 o
  -6   6   8       33.82       36.12      2.16 o
  -5   6   8       22.64       25.01      1.87 o
  -4   6   8       31.85       29.19      2.02 o
  -3   6   8        1.98       -0.66      1.02 o
  -2   6   8       15.73       16.47      1.16 o
  -1   6   8       10.15        7.50      1.30 o
   0   6   8       22.32       23.18      1.22 o
   1   6   8        8.14        5.45      0.71 o
   2   6   8        2.15        4.77      0.88 o
   3   6   8       66.02       65.19      2.29 o
   4   6   8       23.64       27.11      1.67 o
   5   6   8      492.39      481.18      5.67 o
   6   6   8      187.36      188.91      3.83 o
   7   6   8       31.52       30.15      1.88 o
   8   6   8       25.62       29.30      2.11 o
   9   6   8        0.36        1.37      1.36 o
  10   6   8        2.74        3.02      1.61 o
  11   6   8        3.69        6.46      1.72 o
 -10   7   8       10.35       11.75      1.96 o
  -9   7   8        0.37        1.49      1.42 o
  -8   7   8        5.39        5.58      1.55 o
  -7   7   8        4.52        2.51      1.61 o
  -6   7   8       19.55       24.05      2.27 o
  -5   7   8        5.46        6.76      1.46 o
  -4   7   8       31.39       41.08      2.24 o
  -3   7   8        1.26        2.97      1.22 o
  -2   7   8        2.46        0.71      1.16 o
  -1   7   8       50.42       53.91      2.13 o
   0   7   8        6.86        7.26      1.15 o
   1   7   8        9.77        7.44      0.92 o
   2   7   8       41.70       42.60      1.81 o
   3   7   8       11.23       11.28      1.29 o
   4   7   8       59.01       57.47      2.18 o
   5   7   8       25.05       21.06      1.73 o
   6   7   8        1.39        0.37      1.28 o
   7   7   8       29.74       36.39      2.59 o
   8   7   8        0.78       -0.91      1.30 o
   9   7   8        0.31        1.90      1.46 o
  -8   8   8        1.44        1.80      2.11 o
  -7   8   8       23.63       30.80      3.10 o
  -6   8   8       38.96       48.24      3.42 o
  -5   8   8        1.30        0.67      1.26 o
  -4   8   8        3.24        4.15      1.33 o
  -3   8   8        7.77        7.20      1.42 o
  -2   8   8        1.91        2.69      1.19 o
  -1   8   8       43.29       41.11      3.02 o
   0   8   8       18.42       17.34      1.51 o
   1   8   8        0.90       -0.95      0.95 o
   2   8   8        9.47       10.06      1.37 o
   3   8   8        0.09        1.37      1.37 o
   4   8   8        0.72       -0.37      0.96 o
   5   8   8        1.11        0.87      1.12 o
   6   8   8        5.08        5.11      1.53 o
   7   8   8        6.71        4.24      1.65 o
   8   8   8        6.31        7.13      1.51 o
  -6   9   8        0.02       -0.66      1.96 o
  -5   9   8        0.67        2.49      1.96 o
  -4   9   8        0.75        2.96      1.72 o
  -3   9   8       28.24       32.49      2.62 o
  -2   9   8        0.76        0.05      1.11 o
  -1   9   8        2.91        4.20      1.32 o
   0   9   8        1.55        1.56      1.19 o
   1   9   8        1.13        0.10      1.13 o
   2   9   8       28.28       30.05      2.06 o
   3   9   8       12.93       11.05      2.12 o
   4   9   8        0.26        2.12      2.73 o
   5   9   8        1.97        0.77      1.70 o
   6   9   8        4.50        4.81      2.49 o
  -1  10   8        0.09        0.86      1.54 o
   0  10   8        7.79        8.73      1.77 o
   1  10   8        9.97       16.12      2.39 o
 -14   1   9        1.81        3.42      2.15 o
 -13   1   9       12.80       15.58      1.84 o
 -12   1   9        0.06        0.12      1.28 o
 -11   1   9       60.11       54.29      2.34 o
 -10   1   9        8.40       12.67      1.41 o
  -9   1   9        2.12        2.55      0.89 o
  -8   1   9        0.06        0.29      0.78 o
  -7   1   9        7.37        5.75      0.88 o
  -6   1   9        6.88        6.37      0.79 o
  -5   1   9       28.13       31.03      1.14 o
  -4   1   9       17.00       18.96      0.88 o
  -3   1   9        0.51        1.92      0.54 o
  -2   1   9       27.84       28.60      0.95 o
  -1   1   9       15.86       20.06      0.84 o
   0   1   9      495.87      531.02      4.64 o
   1   1   9      185.18      209.71      2.53 o
   2   1   9      216.14      203.66      2.34 o
   3   1   9        9.85        9.11      0.56 o
   4   1   9      118.33      118.94      1.90 o
   5   1   9       46.45       49.21      1.45 o
   6   1   9      126.80      126.81      2.92 o
   7   1   9      101.19       97.22      2.92 o
   8   1   9       59.75       56.74      3.87 o
   9   1   9       33.31       35.59      2.92 o
  10   1   9        5.22        0.25      1.48 o
  11   1   9        3.27        0.51      1.61 o
  12   1   9        5.64        5.22      1.78 o
  13   1   9        0.98        1.39      2.08 o
 -13   2   9        1.68        3.04      1.44 o
 -12   2   9        2.29       -0.03      1.29 o
 -11   2   9        2.69        2.37      1.20 o
 -10   2   9       57.46       55.92      2.05 o
  -9   2   9       16.95       16.54      1.61 o
  -8   2   9       55.81       54.43      2.41 o
  -7   2   9       72.58       81.18      2.51 o
  -6   2   9        3.24        4.12      0.82 o
  -5   2   9       13.13        9.49      0.90 o
  -4   2   9       15.92       22.88      0.98 o
  -3   2   9        0.09        0.62      0.51 o
  -2   2   9        3.93        0.48      0.49 o
  -1   2   9      528.53      502.28      4.57 o
   0   2   9      234.12      226.10      3.76 o
   1   2   9       34.35       29.60      1.50 o
   2   2   9       79.21       68.20      2.10 o
   3   2   9       25.04       22.48      1.05 o
   4   2   9      218.56      213.96      3.46 o
   5   2   9      101.96       97.56      2.79 o
   6   2   9       44.67       40.98      1.91 o
   7   2   9      381.96      362.04      5.92 o
   8   2   9      930.90      919.06     10.77 o
   9   2   9        0.03        0.13      1.20 o
  10   2   9        4.17        4.07      1.44 o
  11   2   9       17.06       12.81      1.86 o
  12   2   9        1.56        1.41      1.62 o
  13   2   9        0.22        0.15      1.73 o
 -13   3   9        0.04       -1.53      1.85 o
 -12   3   9        1.00        0.32      1.38 o
 -11   3   9       16.55       11.21      1.63 o
 -10   3   9        6.89        5.98      1.50 o
  -9   3   9       93.36       86.29      2.46 o
  -8   3   9        9.14       10.67      1.15 o
  -7   3   9      183.54      202.14      3.24 o
  -6   3   9       39.74       37.65      1.64 o
  -5   3   9      150.05      135.27      2.71 o
  -4   3   9        0.49        1.12      0.69 o
  -3   3   9      264.06      278.77      3.28 o
  -2   3   9       17.54       23.43      1.32 o
  -1   3   9      125.76      148.94      2.20 o
   0   3   9      165.00      158.45      4.83 o
   1   3   9        4.99        2.87      0.65 o
   2   3   9      185.34      181.69      2.74 o
   3   3   9       17.01       19.81      0.99 o
   4   3   9        1.32        0.29      0.65 o
   5   3   9       21.13       22.06      1.44 o
   6   3   9        0.37       -0.13      0.89 o
   7   3   9        4.25       -0.72      0.97 o
   8   3   9       60.63       66.12      2.58 o
   9   3   9       18.45       20.27      1.83 o
  10   3   9        0.07        0.33      1.27 o
  11   3   9        5.06        3.46      1.60 o
  12   3   9        1.17       -0.32      1.67 o
 -12   4   9        1.34       -1.70      1.70 o
 -11   4   9        6.88        8.09      1.52 o
 -10   4   9        1.57        0.84      1.03 o
  -9   4   9        1.78        2.23      1.01 o
  -8   4   9      120.67      122.12      2.74 o
  -7   4   9       44.42       46.45      1.80 o
  -6   4   9        1.62        1.16      0.91 o
  -5   4   9       42.28       41.90      1.64 o
  -4   4   9       79.30       86.62      2.05 o
  -3   4   9      173.12      167.22      3.72 o
  -2   4   9       43.50       43.95      1.76 o
  -1   4   9       42.72       54.20      1.58 o
   0   4   9      406.90      412.64      4.89 o
   1   4   9       26.58       28.53      1.25 o
   2   4   9      403.86      400.95      4.15 o
   3   4   9       67.69       61.41      1.66 o
   4   4   9        2.45       -0.62      0.67 o
   5   4   9       31.16       28.13      1.86 o
   6   4   9       12.53       10.88      1.29 o
   7   4   9       13.38        8.53      1.30 o
   8   4   9       40.58       35.58      2.11 o
   9   4   9       17.51       14.78      1.71 o
  10   4   9       28.83       28.76      2.49 o
  11   4   9        0.08        0.96      1.66 o
  12   4   9        0.20        1.73      1.72 o
 -12   5   9        1.48        0.99      1.86 o
 -11   5   9        0.53        0.00      1.41 o
 -10   5   9        0.37        0.72      1.23 o
  -9   5   9       18.04       19.42      1.82 o
  -8   5   9        1.03        0.51      1.09 o
  -7   5   9       13.59       14.23      1.18 o
  -6   5   9       31.05       33.06      1.50 o
  -5   5   9        2.25        0.41      0.96 o
  -4   5   9       22.24       19.98      1.62 o
  -3   5   9        0.05        1.03      1.00 o
  -2   5   9      134.77      127.93      2.84 o
  -1   5   9        0.19       -0.38      0.82 o
   0   5   9      120.09      131.98      2.54 o
   1   5   9      136.99      135.92      3.33 o
   2   5   9     1131.92     1125.65     13.86 o
   3   5   9       40.59       39.66      1.86 o
   4   5   9      156.25      149.82      3.04 o
   5   5   9      145.57      136.59      3.66 o
   6   5   9        3.82        5.31      1.22 o
   7   5   9        0.09       -0.32      1.09 o
   8   5   9        0.01       -0.35      1.15 o
   9   5   9        0.01        0.51      1.28 o
  10   5   9        1.99        1.41      1.46 o
  11   5   9        0.27        1.21      1.57 o
 -11   6   9        0.76        1.82      1.48 o
 -10   6   9        0.34        1.65      1.37 o
  -9   6   9        0.51       -0.37      1.23 o
  -8   6   9        0.45       -0.78      1.10 o
  -7   6   9        2.38        2.47      1.46 o
  -6   6   9        5.95        6.77      1.51 o
  -5   6   9       30.18       31.49      2.11 o
  -4   6   9        4.43        7.51      1.41 o
  -3   6   9       84.81       71.02      2.23 o
  -2   6   9        5.36        3.42      0.98 o
  -1   6   9        0.16       -0.14      0.83 o
   0   6   9       28.11       24.87      1.49 o
   1   6   9       27.90       26.23      1.45 o
   2   6   9       97.21       88.40      2.28 o
   3   6   9       17.63       17.55      1.13 o
   4   6   9       82.95       99.50      3.15 o
   5   6   9       29.13       29.59      2.06 o
   6   6   9       59.51       64.99      2.49 o
   7   6   9        0.55       -0.37      1.11 o
   8   6   9       16.19       17.04      1.78 o
   9   6   9        7.87        5.82      1.59 o
  10   6   9        1.69        3.07      1.54 o
 -10   7   9        0.05        3.79      3.75 o
  -9   7   9        6.52       11.00      1.94 o
  -8   7   9       24.17       32.00      2.50 o
  -7   7   9       40.67       38.69      2.64 o
  -6   7   9      184.12      194.63      4.62 o
  -5   7   9        1.64        3.72      1.43 o
  -4   7   9      218.44      221.39      4.79 o
  -3   7   9       32.77       31.48      2.09 o
  -2   7   9        0.02       -0.49      1.06 o
  -1   7   9        3.15        1.24      1.05 o
   0   7   9        6.47        6.25      1.01 o
   1   7   9      198.54      182.81      3.49 o
   2   7   9       81.70       91.08      2.57 o
   3   7   9       53.28       46.33      2.41 o
   4   7   9       16.80       18.60      1.78 o
   5   7   9        8.13        5.39      1.50 o
   6   7   9       10.20       11.71      1.98 o
   7   7   9        2.65        1.83      1.31 o
   8   7   9       21.44       26.38      2.14 o
   9   7   9        2.29        0.67      1.48 o
  -8   8   9        0.06       -0.42      2.04 o
  -7   8   9       26.17       23.03      2.07 o
  -6   8   9       15.69       23.60      2.30 o
  -5   8   9       80.54       89.46      3.23 o
  -4   8   9        0.51        0.66      1.29 o
  -3   8   9       48.44       47.16      2.93 o
  -2   8   9        0.03       -1.11      1.11 o
  -1   8   9       52.21       54.60      2.81 o
   0   8   9        1.73        0.49      1.13 o
   1   8   9        7.73        8.15      1.28 o
   2   8   9       20.69       21.57      1.75 o
   3   8   9       12.41        9.48      1.47 o
   4   8   9       56.28       68.64      3.65 o
   5   8   9       32.64       36.57      2.25 o
   6   8   9        5.29       11.22      1.82 o
   7   8   9        2.72        3.05      1.65 o
  -5   9   9        0.61        5.87      2.18 o
  -4   9   9        0.01       -0.18      1.22 o
  -3   9   9        0.89        0.65      1.32 o
  -2   9   9        0.02        0.74      1.23 o
  -1   9   9        3.16        2.45      1.27 o
   0   9   9        1.19        3.34      1.27 o
   1   9   9       27.89       26.89      1.83 o
   2   9   9       12.96       13.40      1.87 o
   3   9   9       11.62       16.70      2.45 o
   4   9   9        1.14        2.57      1.94 o
   5   9   9        9.87        9.60      3.22 o
 -13   0  10       78.10       82.66      4.91 o
 -12   0  10      235.93      233.01      6.61 o
 -11   0  10      140.37      142.89      8.54 o
 -10   0  10      169.71      150.83      5.40 o
  -9   0  10       25.66       28.43      2.97 o
  -8   0  10       84.94       73.70      3.20 o
  -7   0  10       67.12       62.97      2.55 o
  -6   0  10       76.54       62.05      2.61 o
  -5   0  10       91.34       85.38      2.89 o
  -4   0  10      184.14      187.21      3.56 o
  -3   0  10      306.22      300.11      4.57 o
  -2   0  10      289.23      306.33      4.58 o
  -1   0  10        1.39        4.22      0.87 o
   0   0  10       68.87       70.43      2.20 o
   1   0  10       96.41      108.56      2.46 o
   2   0  10      386.55      394.31      5.37 o
   3   0  10        7.99       12.74      1.34 o
   4   0  10      296.65      301.31      5.48 o
   5   0  10      323.29      323.31      8.59 o
   6   0  10      216.81      179.14      5.69 o
   7   0  10       94.77       79.32      3.33 o
   8   0  10       14.70       13.46      1.86 o
   9   0  10       19.45       15.51      1.94 o
  10   0  10        9.25        7.90      1.93 o
  11   0  10        3.42        2.22      1.79 o
  12   0  10       13.17       18.12      3.70 o
  13   0  10        3.22        1.79      1.79 o
 -13   1  10      100.09       93.79      3.32 o
 -12   1  10      104.71      113.65      3.33 o
 -11   1  10       28.22       18.42      2.23 o
 -10   1  10        3.21        0.62      1.23 o
  -9   1  10        1.57       -0.50      1.04 o
  -8   1  10        1.52        0.64      0.98 o
  -7   1  10       67.91       67.62      2.30 o
  -6   1  10       18.67       19.62      1.20 o
  -5   1  10       55.73       52.79      1.51 o
  -4   1  10       29.09       36.14      1.19 o
  -3   1  10       28.96       25.95      1.07 o
  -2   1  10      145.09      161.97      2.39 o
  -1   1  10      270.80      275.24      3.06 o
   0   1  10      828.11      813.78      6.92 o
   1   1  10      321.42      315.18      3.56 o
   2   1  10       53.82       55.39      1.37 o
   3   1  10       16.51       27.55      1.40 o
   4   1  10       52.62       48.75      1.35 o
   5   1  10       17.64       15.87      1.55 o
   6   1  10      300.83      300.41      5.16 o
   7   1  10       19.24       19.27      1.65 o
   8   1  10       23.41       21.58      1.99 o
   9   1  10       33.64       21.96      2.08 o
  10   1  10       12.30        9.07      1.90 o
  11   1  10       14.64       13.47      2.19 o
  12   1  10        9.13       12.09      2.25 o
 -13   2  10        0.74        2.21      1.78 o
 -12   2  10       14.54        9.26      1.94 o
 -11   2  10       17.98       15.87      2.03 o
 -10   2  10       26.00       33.28      1.93 o
  -9   2  10       44.81       43.78      2.43 o
  -8   2  10        0.18        0.38      0.91 o
  -7   2  10       20.49       21.00      1.55 o
  -6   2  10       15.01       19.81      1.27 o
  -5   2  10       24.55       20.13      1.38 o
  -4   2  10        4.29        3.28      0.78 o
  -3   2  10       30.25       31.67      1.20 o
  -2   2  10        1.11        1.29      0.57 o
  -1   2  10       46.64       51.67      1.23 o
   0   2  10       52.56       46.77      1.48 o
   1   2  10       51.65       54.00      1.79 o
   2   2  10        0.04        0.09      0.72 o
   3   2  10       59.09       62.72      2.08 o
   4   2  10      360.63      335.12      5.03 o
   5   2  10      274.00      286.76      5.06 o
   6   2  10        0.16        0.25      1.17 o
   7   2  10      321.84      321.26      7.57 o
   8   2  10        7.17        4.10      1.33 o
   9   2  10        0.90        0.88      1.25 o
  10   2  10       10.93       10.30      1.71 o
  11   2  10        0.99        0.63      1.60 o
  12   2  10        0.02        1.18      1.69 o
 -13   3  10        2.37        2.21      1.69 o
 -12   3  10        4.03        2.11      1.61 o
 -11   3  10        7.86        8.14      1.75 o
 -10   3  10       32.90       33.53      1.88 o
  -9   3  10       10.58       12.10      1.42 o
  -8   3  10        6.09        8.19      1.31 o
  -7   3  10        1.56        2.60      0.99 o
  -6   3  10      152.99      152.12      3.09 o
  -5   3  10       46.74       49.36      1.89 o
  -4   3  10       57.48       54.37      1.67 o
  -3   3  10        9.23       11.09      0.83 o
  -2   3  10       17.08       20.92      1.19 o
  -1   3  10       69.88       73.80      2.20 o
   0   3  10      188.40      187.34      3.62 o
   1   3  10       50.48       47.50      1.53 o
   2   3  10      187.52      188.48      3.12 o
   3   3  10      118.02      111.51      2.47 o
   4   3  10      643.40      640.32     10.31 o
   5   3  10       36.66       30.41      1.65 o
   6   3  10        7.04        6.83      1.18 o
   7   3  10       81.99       74.08      2.64 o
   8   3  10      122.86      116.83      3.32 o
   9   3  10        0.67        2.54      1.33 o
  10   3  10        5.94        7.67      2.45 o
  11   3  10        1.96        1.31      1.59 o
  12   3  10        6.06        6.69      1.98 o
 -12   4  10        3.24        7.58      2.24 o
 -11   4  10        0.81        0.71      1.10 o
 -10   4  10        1.00       -0.32      1.06 o
  -9   4  10       30.89       30.26      2.62 o
  -8   4  10       15.31       19.15      1.61 o
  -7   4  10       17.80       17.26      1.48 o
  -6   4  10        1.55        1.28      0.95 o
  -5   4  10       21.54       20.76      1.81 o
  -4   4  10       38.07       41.46      1.45 o
  -3   4  10      210.13      191.19      3.66 o
  -2   4  10       27.79       31.89      1.73 o
  -1   4  10       28.79       23.23      1.45 o
   0   4  10       61.12       63.94      1.89 o
   1   4  10        3.59        3.87      0.89 o
   2   4  10      689.50      665.19      8.03 o
   3   4  10       90.18       90.49      2.22 o
   4   4  10       47.55       39.62      1.78 o
   5   4  10        0.20        0.32      0.95 o
   6   4  10       88.94       91.38      2.67 o
   7   4  10       57.09       54.97      2.40 o
   8   4  10       18.84       15.43      1.71 o
   9   4  10        3.11        2.75      1.48 o
  10   4  10        1.75        2.14      1.56 o
  11   4  10        6.43        6.16      2.40 o
 -11   5  10        0.02        0.25      1.46 o
 -10   5  10        0.23        0.13      1.30 o
  -9   5  10        0.00        1.04      1.24 o
  -8   5  10        4.13        4.95      1.14 o
  -7   5  10        9.42        7.39      1.13 o
  -6   5  10       10.37        8.52      1.34 o
  -5   5  10       56.49       55.94      2.36 o
  -4   5  10       52.53       52.11      2.35 o
  -3   5  10        3.53        4.30      1.11 o
  -2   5  10        2.72        0.67      1.00 o
  -1   5  10      769.84      729.64      8.10 o
   0   5  10       40.24       42.37      1.78 o
   1   5  10      268.39      254.00      4.34 o
   2   5  10      218.02      239.03      3.77 o
   3   5  10      181.58      177.44      3.42 o
   4   5  10      224.73      238.11      5.31 o
   5   5  10        3.39        2.30      1.12 o
   6   5  10      181.30      190.44      7.60 o
   7   5  10        0.98        0.51      1.15 o
   8   5  10        0.99       -0.45      1.20 o
   9   5  10       22.55       28.51      2.18 o
  10   5  10       27.73       34.33      2.48 o
  11   5  10        3.97        0.03      2.83 o
 -10   6  10       20.09       21.67      2.13 o
  -9   6  10        0.47        1.66      1.34 o
  -8   6  10        5.87        5.68      1.29 o
  -7   6  10        0.22       -0.03      1.38 o
  -6   6  10        0.14        0.83      1.30 o
  -5   6  10        6.67        2.28      1.05 o
  -4   6  10       51.05       44.59      1.97 o
  -3   6  10        5.62        5.13      1.16 o
  -2   6  10        0.26        1.15      1.07 o
  -1   6  10       70.16       72.73      2.37 o
   0   6  10       78.07       72.43      2.31 o
   1   6  10       12.90       11.96      1.20 o
   2   6  10      389.59      383.66      4.97 o
   3   6  10       90.98       83.72      2.10 o
   4   6  10       57.77       49.16      2.92 o
   5   6  10       15.71       14.17      1.48 o
   6   6  10        0.01        1.26      1.15 o
   7   6  10       28.50       29.53      2.07 o
   8   6  10        2.72        2.91      1.39 o
   9   6  10        3.33        4.06      1.57 o
  10   6  10        9.19        6.77      2.63 o
  -9   7  10        0.65       -0.55      1.74 o
  -8   7  10        1.31        0.31      1.66 o
  -7   7  10       51.90       59.52      5.75 o
  -6   7  10        8.49        8.63      1.72 o
  -5   7  10        0.33       -1.00      1.33 o
  -4   7  10       52.53       51.05      2.62 o
  -3   7  10       33.54       36.38      2.27 o
  -2   7  10       64.75       54.97      2.56 o
  -1   7  10        6.67        7.35      1.13 o
   0   7  10        5.26        6.73      1.15 o
   1   7  10        5.30        5.96      1.09 o
   2   7  10        2.15        1.91      0.93 o
   3   7  10       22.27       20.29      1.94 o
   4   7  10       22.52       18.72      3.44 o
   5   7  10       36.03       29.53      2.24 o
   6   7  10        7.60        8.86      1.49 o
   7   7  10       14.69       19.38      1.89 o
   8   7  10        1.40        2.27      1.47 o
  -7   8  10       11.57       13.84      2.04 o
  -6   8  10        0.03       -1.45      1.49 o
  -5   8  10        9.57       10.53      1.84 o
  -4   8  10       13.74       13.53      1.82 o
  -3   8  10        0.86        0.03      1.28 o
  -2   8  10        0.22        1.44      1.24 o
  -1   8  10        0.18        1.02      1.20 o
   0   8  10        0.09        0.14      1.17 o
   1   8  10        9.73        9.29      1.50 o
   2   8  10        2.43        3.11      0.98 o
   3   8  10       27.26       30.70      2.19 o
   4   8  10        5.27        3.77      1.69 o
   5   8  10        3.94       -0.63      1.77 o
   6   8  10        1.24        0.32      1.67 o
  -4   9  10        7.87        9.50      1.73 o
  -3   9  10        2.21        0.04      1.52 o
  -2   9  10        2.62        0.02      1.53 o
  -1   9  10        9.16        7.24      1.55 o
   0   9  10        0.07       -0.20      1.26 o
   1   9  10        1.94        4.38      1.37 o
   2   9  10       41.74       70.87      3.04 o
   3   9  10        6.04        5.27      2.14 o
 -13   1  11        3.17        1.22      1.92 o
 -12   1  11       13.49       15.91      1.93 o
 -11   1  11       15.36       14.59      2.00 o
 -10   1  11        0.19        0.67      1.39 o
  -9   1  11       54.71       53.36      2.35 o
  -8   1  11        0.34        0.02      1.01 o
  -7   1  11       18.34       20.11      1.37 o
  -6   1  11        2.53        2.59      0.89 o
  -5   1  11        7.62        6.99      1.02 o
  -4   1  11       13.71       13.15      1.01 o
  -3   1  11      242.40      265.39      3.84 o
  -2   1  11      294.29      298.74      3.73 o
  -1   1  11        0.07        0.95      0.69 o
   0   1  11       60.97       73.51      1.69 o
   1   1  11       13.99        9.89      0.86 o
   2   1  11      332.92      328.53      4.01 o
   3   1  11      188.92      183.93      2.88 o
   4   1  11       69.05       64.84      2.05 o
   5   1  11       27.51       26.98      2.10 o
   6   1  11       93.29       90.14      3.29 o
   7   1  11        8.85        8.67      1.58 o
   8   1  11       22.94       20.84      2.42 o
   9   1  11        3.21        0.61      1.31 o
  10   1  11        6.47        4.61      1.71 o
  11   1  11        0.03       -1.49      1.49 o
  12   1  11        0.27        2.27      1.70 o
 -13   2  11        0.22        2.20      4.09 o
 -12   2  11        1.04        1.31      1.71 o
 -11   2  11        0.20        0.30      1.64 o
 -10   2  11        0.58        0.68      1.43 o
  -9   2  11        8.34       12.32      1.55 o
  -8   2  11        7.43       10.60      1.44 o
  -7   2  11       23.17       25.04      1.87 o
  -6   2  11        2.49        0.55      0.85 o
  -5   2  11       12.07        9.52      1.16 o
  -4   2  11        3.42        7.51      0.96 o
  -3   2  11       18.93       24.14      1.27 o
  -2   2  11       10.61       11.21      0.98 o
  -1   2  11       24.13       19.10      1.15 o
   0   2  11      147.75      152.11      3.69 o
   1   2  11        3.70        4.63      1.00 o
   2   2  11      149.54      151.03      3.92 o
   3   2  11      299.91      272.00      5.35 o
   4   2  11      595.35      570.35      7.32 o
   5   2  11      162.86      153.26      4.63 o
   6   2  11        0.26       -1.17      1.17 o
   7   2  11      174.04      160.91      4.33 o
   8   2  11      100.43       84.63      2.94 o
   9   2  11       46.08       47.59      2.44 o
  10   2  11       10.20       14.61      2.23 o
  11   2  11        2.15        1.61      1.70 o
  12   2  11        5.26        9.69      2.17 o
 -12   3  11        0.60        2.35      1.70 o
 -11   3  11        2.97        4.39      1.59 o
 -10   3  11       38.82       43.50      2.49 o
  -9   3  11       15.34       13.80      1.90 o
  -8   3  11        2.22        0.62      1.13 o
  -7   3  11        6.48        6.88      1.90 o
  -6   3  11       70.76       75.02      2.47 o
  -5   3  11       34.78       34.52      1.67 o
  -4   3  11        7.03        8.21      1.10 o
  -3   3  11        6.86        5.59      0.77 o
  -2   3  11        5.02        2.17      0.93 o
  -1   3  11      156.78      154.66      2.85 o
   0   3  11      191.56      191.87      3.61 o
   1   3  11       14.98       16.39      1.21 o
   2   3  11      109.52      111.02      3.06 o
   3   3  11      345.65      326.81      4.79 o
   4   3  11        0.02        0.11      0.95 o
   5   3  11       11.47       12.24      1.35 o
   6   3  11       21.76       26.26      2.22 o
   7   3  11        3.24        0.38      1.27 o
   8   3  11        1.67        1.82      1.53 o
   9   3  11       33.04       26.86      2.13 o
  10   3  11        1.97        1.66      1.39 o
  11   3  11        0.13        4.21      1.78 o
 -11   4  11       15.66       14.20      1.95 o
 -10   4  11       12.78        9.46      1.57 o
  -9   4  11       38.27       38.26      2.13 o
  -8   4  11       10.61        8.60      1.43 o
  -7   4  11       49.37       47.36      2.11 o
  -6   4  11        4.04        3.27      1.03 o
  -5   4  11       37.17       33.60      1.68 o
  -4   4  11        1.15        1.76      1.08 o
  -3   4  11       23.67       20.75      2.33 o
  -2   4  11      119.43      124.24      3.75 o
  -1   4  11        0.51       -0.91      0.91 o
   0   4  11      145.68      131.84      2.88 o
   1   4  11      177.56      182.80      3.34 o
   2   4  11        2.21        3.47      1.06 o
   3   4  11      163.51      162.70      4.39 o
   4   4  11        0.97        2.15      1.06 o
   5   4  11      300.63      307.17      6.52 o
   6   4  11       44.20       51.60      2.40 o
   7   4  11        1.99       -0.14      1.19 o
   8   4  11       10.74       10.50      1.77 o
   9   4  11        6.35        4.41      1.64 o
  10   4  11        4.70        7.97      1.83 o
  11   4  11        0.84        0.71      1.74 o
 -11   5  11        0.01        0.21      1.72 o
 -10   5  11        0.87        1.09      1.50 o
  -9   5  11        0.00        0.27      1.12 o
  -8   5  11        0.74        0.34      1.07 o
  -7   5  11        0.12        0.09      0.95 o
  -6   5  11        1.26        0.31      1.18 o
  -5   5  11        4.30        1.95      1.26 o
  -4   5  11       14.38       12.22      1.52 o
  -3   5  11        0.24        0.08      1.06 o
  -2   5  11      412.00      407.31      5.92 o
  -1   5  11      219.64      222.72      4.11 o
   0   5  11       42.73       46.98      1.95 o
   1   5  11      216.68      209.83      3.72 o
   2   5  11        8.47        3.15      1.14 o
   3   5  11       37.57       36.53      2.26 o
   4   5  11       18.04       18.32      1.72 o
   5   5  11        3.12        3.54      1.19 o
   6   5  11       18.63       15.57      1.66 o
   7   5  11        4.66        5.40      1.40 o
   8   5  11       15.43       13.71      1.73 o
   9   5  11        4.83        7.02      1.62 o
  10   5  11        6.58        7.27      1.93 o
 -10   6  11        9.27        9.68      1.96 o
  -9   6  11        0.13       -0.54      1.31 o
  -8   6  11       13.11       16.97      2.24 o
  -7   6  11        0.14        0.42      1.51 o
  -6   6  11       11.21        9.08      1.33 o
  -5   6  11        0.28       -0.14      1.09 o
  -4   6  11       50.71       54.06      2.27 o
  -3   6  11       39.67       39.89      2.10 o
  -2   6  11        1.51       -0.67      1.09 o
  -1   6  11      130.90      110.36      2.97 o
   0   6  11       40.65       45.53      2.38 o
   1   6  11       10.44        9.82      1.31 o
   2   6  11        5.29        4.52      1.15 o
   3   6  11       85.96       81.51      2.47 o
   4   6  11        2.31        2.63      1.26 o
   5   6  11        8.83        7.74      1.39 o
   6   6  11       43.93       39.93      2.28 o
   7   6  11        6.80        6.18      1.51 o
   8   6  11        2.95        4.63      1.53 o
   9   6  11        0.51        0.32      1.52 o
  -8   7  11        6.82        9.18      2.03 o
  -7   7  11       91.17       93.00      3.93 o
  -6   7  11        9.60        6.56      2.01 o
  -5   7  11       16.27       13.32      2.07 o
  -4   7  11        0.41       -1.17      1.34 o
  -3   7  11        0.03       -0.35      1.27 o
  -2   7  11        4.66        2.39      1.12 o
  -1   7  11        9.87       10.23      1.32 o
   0   7  11       97.43       98.36      3.64 o
   1   7  11        0.40        1.79      1.03 o
   2   7  11       21.36       28.27      1.67 o
   3   7  11        4.32        3.15      1.12 o
   4   7  11        8.59        7.11      1.44 o
   5   7  11        0.10        0.65      1.81 o
   6   7  11        3.89        4.92      1.57 o
   7   7  11       13.97       15.63      1.82 o
  -6   8  11       66.52       64.36      3.40 o
  -5   8  11        6.97        3.13      1.65 o
  -4   8  11        0.86        0.32      1.37 o
  -3   8  11        0.47       -0.22      1.78 o
  -2   8  11        8.67        9.42      1.69 o
  -1   8  11       32.50       28.90      2.06 o
   0   8  11       22.34       27.42      1.99 o
   1   8  11        9.78       11.40      1.33 o
   2   8  11        2.56        1.61      1.08 o
   3   8  11        6.63        6.78      1.46 o
   4   8  11        0.00        1.17      1.74 o
   5   8  11        0.01       -0.86      1.86 o
  -2   9  11        0.00       -1.48      1.75 o
  -1   9  11        0.05       -1.36      1.36 o
   0   9  11       14.26       20.52      2.50 o
   1   9  11       22.10       23.70      2.33 o
 -12   0  12       11.44        7.51      2.79 o
 -11   0  12        1.77        3.17      2.32 o
 -10   0  12       16.55        9.12      2.52 o
  -9   0  12       28.87       30.49      3.31 o
  -8   0  12       34.71       27.42      2.74 o
  -7   0  12        9.82        8.17      2.25 o
  -6   0  12      259.90      267.91      6.34 o
  -5   0  12       47.99       57.88      2.49 o
  -4   0  12       45.78       47.25      2.24 o
  -3   0  12       13.30       15.13      1.54 o
  -2   0  12     1188.64     1173.80     17.06 o
  -1   0  12        7.41        3.21      1.41 o
   0   0  12       23.73       21.49      1.79 o
   1   0  12      324.96      331.10      6.11 o
   2   0  12        3.73        0.33      1.11 o
   3   0  12        2.70        2.88      1.81 o
   4   0  12       50.33       50.41      3.44 o
   5   0  12        4.56        3.07      1.44 o
   6   0  12       30.44       28.87      2.79 o
   7   0  12        8.30        4.63      2.14 o
   8   0  12       44.55       41.25      2.67 o
   9   0  12        6.05        8.02      1.81 o
  10   0  12       26.03       33.42      2.65 o
  11   0  12       34.68       46.89      6.20 o
 -12   1  12        4.27        3.96      1.96 o
 -11   1  12       15.73       18.76      2.34 o
 -10   1  12        1.71       -0.27      1.53 o
  -9   1  12        0.44        0.37      1.41 o
  -8   1  12        2.63        3.10      1.35 o
  -7   1  12        0.00        0.99      1.09 o
  -6   1  12       19.64       20.67      1.45 o
  -5   1  12       75.45       62.26      2.00 o
  -4   1  12       27.25       28.18      1.42 o
  -3   1  12       33.84       34.71      1.45 o
  -2   1  12      168.55      178.23      2.89 o
  -1   1  12      389.70      395.41      5.13 o
   0   1  12      268.74      248.35      3.82 o
   1   1  12      276.95      252.15      4.06 o
   2   1  12       33.03       31.66      1.35 o
   3   1  12        1.02        0.84      0.66 o
   4   1  12        1.34        0.53      0.79 o
   5   1  12      181.11      146.77      3.61 o
   6   1  12       45.87       27.42      2.14 o
   7   1  12       11.19        9.93      1.67 o
   8   1  12        0.80       -0.58      1.19 o
   9   1  12        0.00        0.87      1.40 o
  10   1  12       11.07       12.21      2.13 o
  11   1  12        1.51        4.09      1.90 o
 -12   2  12        2.22        1.58      1.94 o
 -11   2  12        0.39       -0.60      1.58 o
 -10   2  12        0.00        1.26      1.57 o
  -9   2  12        0.14       -1.01      1.23 o
  -8   2  12       40.67       45.14      2.22 o
  -7   2  12       18.39       25.77      1.75 o
  -6   2  12        0.00       -0.42      1.01 o
  -5   2  12       16.42       16.83      1.28 o
  -4   2  12       17.12       12.89      1.31 o
  -3   2  12        0.78        0.11      0.82 o
  -2   2  12       54.35       51.28      1.74 o
  -1   2  12       25.05       24.56      1.11 o
   0   2  12      129.70      127.07      3.20 o
   1   2  12        6.37        7.82      1.27 o
   2   2  12     1105.29     1106.45     18.32 o
   3   2  12        0.02        0.11      1.78 o
   4   2  12      465.81      445.48      7.61 o
   5   2  12        0.23        1.16      1.40 o
   6   2  12       74.60       58.81      2.73 o
   7   2  12        2.45        1.08      1.29 o
   8   2  12       19.10       16.87      2.01 o
   9   2  12        7.54        5.85      1.62 o
  10   2  12       13.94       12.68      2.07 o
  11   2  12        0.42        0.65      1.70 o
 -12   3  12        0.32        0.09      4.32 o
 -11   3  12       23.74       27.34      5.40 o
 -10   3  12        0.08       -0.36      1.38 o
  -9   3  12        0.30        1.72      1.28 o
  -8   3  12        1.82        2.69      1.33 o
  -7   3  12        0.78        0.30      1.09 o
  -6   3  12        0.56        2.54      1.11 o
  -5   3  12       20.50       19.51      1.54 o
  -4   3  12        7.07        8.18      1.17 o
  -3   3  12        0.56       -0.82      0.82 o
  -2   3  12       25.11       33.71      1.84 o
  -1   3  12       31.73       26.36      1.69 o
   0   3  12      212.96      209.27      4.84 o
   1   3  12       29.33       30.46      1.98 o
   2   3  12       56.67       50.17      3.00 o
   3   3  12        4.94        4.74      1.13 o
   4   3  12       90.73       90.32      2.61 o
   5   3  12       69.28       60.72      3.04 o
   6   3  12        1.33        1.02      1.19 o
   7   3  12       21.05       27.52      1.97 o
   8   3  12       27.32       20.30      1.99 o
   9   3  12        2.43        2.92      1.45 o
  10   3  12        2.69        0.24      1.59 o
  11   3  12       26.66       28.70      2.78 o
 -11   4  12        0.08        1.17      1.65 o
 -10   4  12        4.28        3.83      1.52 o
  -9   4  12       11.78       11.80      1.78 o
  -8   4  12       13.10       14.02      2.11 o
  -7   4  12        9.58        6.62      1.45 o
  -6   4  12        0.11       -0.31      0.98 o
  -5   4  12       47.16       50.94      1.90 o
  -4   4  12       51.56       48.44      2.21 o
  -3   4  12      130.83      131.43      3.24 o
  -2   4  12        7.61        3.75      1.16 o
  -1   4  12      170.41      158.29      3.69 o
   0   4  12      167.53      167.15      3.79 o
   1   4  12       24.55       32.44      2.48 o
   2   4  12       76.24       80.39      2.79 o
   3   4  12        0.44       -0.99      0.99 o
   4   4  12       12.82       15.29      1.58 o
   5   4  12       14.34       19.25      1.68 o
   6   4  12        2.00        2.15      1.33 o
   7   4  12        6.73        6.64      1.59 o
   8   4  12        1.10        0.51      1.41 o
   9   4  12       11.37       13.20      1.97 o
  10   4  12        0.63        0.28      1.61 o
 -10   5  12        2.93        4.47      1.78 o
  -9   5  12        0.41        0.49      1.27 o
  -8   5  12        1.15        1.98      1.24 o
  -7   5  12       17.98       16.67      1.48 o
  -6   5  12        4.64        3.44      1.62 o
  -5   5  12        0.79        0.42      1.25 o
  -4   5  12      192.51      183.32      4.57 o
  -3   5  12       11.74       10.90      1.88 o
  -2   5  12       94.67       95.14      3.20 o
  -1   5  12        0.40        0.81      1.53 o
   0   5  12      129.98      134.74      6.59 o
   1   5  12       30.40       31.32      2.08 o
   2   5  12       23.89       20.28      1.66 o
   3   5  12       64.90       65.96      2.67 o
   4   5  12        4.20        2.90      1.31 o
   5   5  12       49.50       49.39      2.33 o
   6   5  12        3.38        2.25      1.29 o
   7   5  12        0.29       -0.58      1.30 o
   8   5  12        7.11        7.85      1.65 o
   9   5  12        2.49        6.25      1.83 o
  -9   6  12       22.96       25.47      2.07 o
  -8   6  12        0.80        1.31      1.77 o
  -7   6  12        8.35        5.71      1.85 o
  -6   6  12        1.85        0.91      1.22 o
  -5   6  12        5.90        5.71      1.38 o
  -4   6  12        5.86        0.39      1.30 o
  -3   6  12       64.18       61.16      2.61 o
  -2   6  12        3.77        1.94      1.41 o
  -1   6  12       36.25       39.59      2.16 o
   0   6  12        8.28        6.99      1.44 o
   1   6  12       10.35        6.70      1.37 o
   2   6  12        1.13        1.40      1.15 o
   3   6  12       25.98       23.61      1.74 o
   4   6  12       79.69       79.26      3.18 o
   5   6  12        0.41        0.49      1.32 o
   6   6  12        1.31        0.58      1.42 o
   7   6  12        5.42        7.24      1.66 o
   8   6  12        1.37        3.41      1.58 o
  -7   7  12        0.04        1.59      1.81 o
  -6   7  12       21.76       20.50      2.63 o
  -5   7  12        6.58        4.11      1.73 o
  -4   7  12        0.10       -1.39      1.39 o
  -3   7  12       10.28        7.55      1.36 o
  -2   7  12       16.32       12.91      1.56 o
  -1   7  12        1.63       -1.11      1.11 o
   0   7  12       11.81       10.78      2.58 o
   1   7  12        1.70        1.64      1.21 o
   2   7  12        9.18       12.12      1.47 o
   3   7  12        5.30        4.87      1.62 o
   4   7  12        2.59        4.85      1.28 o
   5   7  12        7.12        8.74      1.43 o
   6   7  12        1.88        1.33      1.51 o
  -5   8  12        7.65        8.42      2.27 o
  -4   8  12        0.58       -0.97      1.73 o
  -3   8  12        0.11       -1.44      1.44 o
  -2   8  12        0.66        1.25      1.51 o
  -1   8  12        0.46       -0.38      1.33 o
   0   8  12       21.18       26.79      2.18 o
   1   8  12        2.76        3.48      1.31 o
   2   8  12        3.56        3.95      1.28 o
   3   8  12        0.54       -0.29      1.13 o
   4   8  12        0.45       -1.36      1.36 o
 -12   1  13        2.12        1.05      2.83 o
 -11   1  13        2.98        3.25      1.87 o
 -10   1  13        4.07        3.21      1.82 o
  -9   1  13        2.02       -1.31      1.56 o
  -8   1  13        2.47        1.56      1.37 o
  -7   1  13       11.84       13.05      1.65 o
  -6   1  13       10.77        9.94      1.29 o
  -5   1  13       34.15       30.44      1.64 o
  -4   1  13        5.05        4.59      1.06 o
  -3   1  13      256.07      258.51      3.76 o
  -2   1  13      106.08      111.03      2.53 o
  -1   1  13        0.52        0.80      0.95 o
   0   1  13        1.55        4.33      1.04 o
   1   1  13       35.07       37.19      1.84 o
   2   1  13       22.96       25.59      2.04 o
   3   1  13        8.43        9.75      1.07 o
   4   1  13        0.15        1.00      1.19 o
   5   1  13      105.72      104.58      3.79 o
   6   1  13       42.46       39.98      3.63 o
   7   1  13        8.42        6.37      1.47 o
   8   1  13        1.52        2.09      1.44 o
   9   1  13        2.72        0.37      1.44 o
  10   1  13        0.01        1.48      1.82 o
  11   1  13        8.48       10.67      2.18 o
 -11   2  13        0.54       -1.23      1.67 o
 -10   2  13        0.00       -1.16      1.53 o
  -9   2  13        5.02        6.18      1.58 o
  -8   2  13        5.99        4.63      1.45 o
  -7   2  13        3.64        3.36      1.25 o
  -6   2  13        2.46        1.56      1.15 o
  -5   2  13       26.67       28.84      1.96 o
  -4   2  13       46.88       47.23      1.91 o
  -3   2  13       20.77       19.72      1.78 o
  -2   2  13        0.74        0.75      0.94 o
  -1   2  13       78.38       88.57      2.29 o
   0   2  13      107.41      105.14      2.92 o
   1   2  13      856.49      850.10      9.94 o
   2   2  13      283.13      265.88      5.06 o
   3   2  13       22.78       17.20      2.00 o
   4   2  13      204.73      197.07      4.40 o
   5   2  13      169.22      156.66      3.99 o
   6   2  13        2.96        1.44      1.30 o
   7   2  13        1.90        0.58      1.32 o
   8   2  13        1.76        3.56      1.46 o
   9   2  13        0.09        0.03      1.35 o
  10   2  13        0.91        3.30      1.77 o
 -11   3  13        5.93        4.44      2.00 o
 -10   3  13        1.24        2.17      1.58 o
  -9   3  13       12.87        9.36      1.75 o
  -8   3  13        4.39        4.87      1.45 o
  -7   3  13       15.58       18.87      1.71 o
  -6   3  13       47.69       54.10      2.33 o
  -5   3  13        1.76        0.63      1.06 o
  -4   3  13       53.63       51.95      2.09 o
  -3   3  13       50.99       47.58      1.86 o
  -2   3  13       11.44       11.62      2.02 o
  -1   3  13        0.25       -0.99      1.05 o
   0   3  13      116.15      112.15      2.84 o
   1   3  13      219.84      234.38      6.84 o
   2   3  13        8.81        6.96      2.05 o
   3   3  13       61.90       67.56      2.56 o
   4   3  13       31.21       27.61      1.89 o
   5   3  13       40.90       37.65      2.13 o
   6   3  13       22.80       17.48      2.17 o
   7   3  13        4.22        2.03      1.38 o
   8   3  13       14.10       18.89      1.98 o
   9   3  13        2.43        2.52      1.54 o
  10   3  13        4.65        8.48      2.04 o
 -10   4  13       11.80       12.75      2.79 o
  -9   4  13        5.24        3.25      1.57 o
  -8   4  13        4.05        2.62      1.45 o
  -7   4  13        6.94        5.75      1.39 o
  -6   4  13       44.68       41.58      2.30 o
  -5   4  13        0.09       -0.19      1.28 o
  -4   4  13        1.47        2.07      1.35 o
  -3   4  13      122.69      122.55      3.51 o
  -2   4  13        1.64        1.93      1.26 o
  -1   4  13       26.23       22.65      1.86 o
   0   4  13        6.88        5.94      1.39 o
   1   4  13       40.52       37.78      3.25 o
   2   4  13      328.20      345.25      6.00 o
   3   4  13       34.95       35.94      3.16 o
   4   4  13       25.98       24.84      2.30 o
   5   4  13        9.24        6.37      1.38 o
   6   4  13        9.30        8.25      1.60 o
   7   4  13       20.18       23.91      2.87 o
   8   4  13       19.16       28.00      2.38 o
   9   4  13        6.22        6.99      1.86 o
  -9   5  13        1.09        1.13      1.40 o
  -8   5  13        0.09       -0.65      1.26 o
  -7   5  13        0.22       -0.48      1.47 o
  -6   5  13        3.77        4.08      1.59 o
  -5   5  13       17.07       16.23      2.11 o
  -4   5  13       67.78       59.41      2.68 o
  -3   5  13       34.76       28.23      2.08 o
  -2   5  13      218.06      214.42      4.63 o
  -1   5  13      110.86       97.42      3.15 o
   0   5  13        6.99        7.71      1.49 o
   1   5  13       26.08       24.60      1.88 o
   2   5  13        5.49        4.62      1.34 o
   3   5  13        5.05        4.50      1.52 o
   4   5  13        7.18        4.87      1.86 o
   5   5  13        3.98        2.31      1.75 o
   6   5  13        0.82        1.62      1.44 o
   7   5  13        4.13        4.40      1.52 o
   8   5  13        6.37        4.65      1.78 o
  -8   6  13        0.65        2.54      2.12 o
  -7   6  13        0.34        1.00      1.45 o
  -6   6  13        0.75        0.59      1.38 o
  -5   6  13        0.10       -0.43      1.35 o
  -4   6  13        0.24       -1.17      1.39 o
  -3   6  13        4.82        5.19      1.85 o
  -2   6  13        4.94        2.32      1.43 o
  -1   6  13       74.10       69.96      2.93 o
   0   6  13       33.38       31.04      2.04 o
   1   6  13        0.56        0.35      1.33 o
   2   6  13        1.56       -0.16      1.19 o
   3   6  13       18.94       16.62      1.71 o
   4   6  13        3.80        1.71      1.50 o
   5   6  13        7.38        7.12      1.67 o
   6   6  13       29.79       35.25      2.48 o
   7   6  13        2.10        3.62      1.69 o
  -6   7  13        5.68        4.34      2.07 o
  -5   7  13        7.03        4.16      1.86 o
  -4   7  13        1.26        0.38      1.31 o
  -3   7  13       68.85       59.42      2.65 o
  -2   7  13       27.71       29.15      2.64 o
  -1   7  13        6.67        6.74      1.61 o
   0   7  13       68.79       70.25      2.88 o
   1   7  13        1.81        1.35      1.64 o
   2   7  13        7.13        5.81      1.49 o
   3   7  13       19.12       22.01      1.93 o
   4   7  13       15.74       15.83      1.80 o
   5   7  13       22.06       24.44      1.89 o
  -3   8  13        1.91       -1.37      4.20 o
  -2   8  13        0.93        2.01      1.67 o
  -1   8  13        3.75        2.74      1.62 o
   0   8  13       13.08       18.71      1.79 o
   1   8  13       12.58       16.80      1.77 o
   2   8  13        5.89        7.36      2.92 o
 -11   0  14        0.63       -0.97      2.71 o
 -10   0  14        5.18        4.19      3.06 o
  -9   0  14        2.20        0.32      2.53 o
  -8   0  14       66.27       76.93      6.56 o
  -7   0  14       28.95       24.12      2.85 o
  -6   0  14        3.53       -1.02      1.65 o
  -5   0  14       21.35       16.20      3.39 o
  -4   0  14       46.37       43.18      3.01 o
  -3   0  14       77.06       80.47      3.91 o
  -2   0  14      228.33      243.66      5.48 o
  -1   0  14      517.57      531.19     32.83 o
   0   0  14       16.49       11.59      2.16 o
   1   0  14       54.75       52.75      3.04 o
   2   0  14       27.83       28.95      2.76 o
   3   0  14        0.00       -1.16      1.16 o
   4   0  14        0.08        0.06      1.35 o
   5   0  14      113.76      112.52      4.24 o
   6   0  14       24.57       27.88      2.37 o
   7   0  14        0.73        2.24      1.35 o
   8   0  14        2.00       -0.33      2.10 o
   9   0  14        0.55        2.50      3.09 o
  10   0  14       44.28       62.23     17.00 o
 -11   1  14        3.31        1.31      1.88 o
 -10   1  14        0.85       -0.50      1.71 o
  -9   1  14        0.17        0.82      2.29 o
  -8   1  14       79.04       79.08      3.14 o
  -7   1  14        1.72        1.67      1.60 o
  -6   1  14       77.66       84.65      3.62 o
  -5   1  14        1.97        3.32      1.14 o
  -4   1  14      246.53      249.97      5.35 o
  -3   1  14       38.76       37.37      2.13 o
  -2   1  14        7.97        6.80      1.17 o
  -1   1  14        0.14        0.12      0.95 o
   0   1  14      260.46      260.89      4.56 o
   1   1  14       10.29        8.52      1.68 o
   2   1  14       14.08       12.81      1.25 o
   3   1  14        0.87        1.53      1.29 o
   4   1  14        0.05        2.03      1.33 o
   5   1  14        4.97        4.60      1.55 o
   6   1  14        2.90        1.47      1.38 o
   7   1  14       17.73       15.10      1.96 o
   8   1  14        0.53        1.34      1.42 o
   9   1  14       22.08       30.84      2.53 o
  10   1  14        3.23        3.14      1.85 o
 -11   2  14        2.07        1.72      4.54 o
 -10   2  14        0.39       -0.55      1.67 o
  -9   2  14        0.66        2.31      1.52 o
  -8   2  14        3.55        5.25      1.55 o
  -7   2  14       21.18       17.30      2.03 o
  -6   2  14        0.69        0.77      1.23 o
  -5   2  14        0.04       -0.56      1.09 o
  -4   2  14       14.61       17.76      1.48 o
  -3   2  14        1.07        0.93      1.04 o
  -2   2  14       99.45      100.11      2.53 o
  -1   2  14      366.91      368.02      5.12 o
   0   2  14       32.50       36.51      2.35 o
   1   2  14       34.08       34.21      2.12 o
   2   2  14       57.03       61.93      2.65 o
   3   2  14      150.47      138.03      3.79 o
   4   2  14        1.78        2.96      1.38 o
   5   2  14       13.13       11.86      1.71 o
   6   2  14        0.85       -0.19      1.49 o
   7   2  14        1.12        0.39      1.42 o
   8   2  14        0.81        1.12      1.55 o
   9   2  14       10.83       15.21      2.11 o
 -10   3  14       11.77       14.95      2.56 o
  -9   3  14        1.40        0.98      1.61 o
  -8   3  14        0.29       -0.81      1.35 o
  -7   3  14        8.77       11.51      1.70 o
  -6   3  14        6.02        7.00      1.40 o
  -5   3  14        1.94        2.63      1.19 o
  -4   3  14        3.39        1.27      1.10 o
  -3   3  14       25.86       27.92      2.09 o
  -2   3  14       85.86       92.80      4.31 o
  -1   3  14        0.02       -0.66      1.20 o
   0   3  14      213.71      221.52      4.40 o
   1   3  14       12.51       12.54      1.90 o
   2   3  14      245.96      240.07      5.59 o
   3   3  14       76.77       77.40      3.01 o
   4   3  14       10.46        9.71      1.65 o
   5   3  14        4.31        1.38      1.40 o
   6   3  14        3.24        2.73      1.34 o
   7   3  14        0.02       -1.09      1.26 o
   8   3  14       34.39       39.52      2.56 o
   9   3  14        2.68        1.36      1.68 o
  -9   4  14        0.70        0.78      1.53 o
  -8   4  14        5.99        0.72      1.50 o
  -7   4  14        5.75        4.99      1.39 o
  -6   4  14       44.60       46.61      2.16 o
  -5   4  14       34.63       35.40      2.39 o
  -4   4  14       28.38       24.41      2.95 o
  -3   4  14       70.95       69.91      2.89 o
  -2   4  14        2.02        2.11      1.39 o
  -1   4  14       52.02       52.29      2.53 o
   0   4  14        2.61        0.19      1.25 o
   1   4  14       12.11       12.39      1.68 o
   2   4  14       15.89       12.12      1.86 o
   3   4  14        0.69        0.88      1.33 o
   4   4  14       35.11       31.91      3.17 o
   5   4  14        3.38        1.05      1.42 o
   6   4  14        2.40        1.04      1.51 o
   7   4  14       26.48       31.96      3.00 o
   8   4  14        9.88        9.05      1.94 o
  -8   5  14        0.32        0.32      1.30 o
  -7   5  14       16.30       14.03      2.23 o
  -6   5  14        6.48        4.84      1.79 o
  -5   5  14       25.09       20.17      2.21 o
  -4   5  14        8.86        6.71      1.65 o
  -3   5  14       62.69       66.27      2.90 o
  -2   5  14       84.69       87.98      3.16 o
  -1   5  14        2.78        1.68      1.34 o
   0   5  14      109.43      102.01      4.23 o
   1   5  14       12.65       15.30      1.76 o
   2   5  14        0.05        0.34      1.19 o
   3   5  14        0.16       -0.86      1.42 o
   4   5  14        2.94        3.66      1.59 o
   5   5  14        4.80        2.35      1.53 o
   6   5  14        3.45        5.90      1.96 o
   7   5  14       42.39       55.52      3.28 o
  -7   6  14        7.60        9.95      1.89 o
  -6   6  14        4.43        3.93      1.74 o
  -5   6  14        0.50       -0.53      1.55 o
  -4   6  14        7.85        6.88      1.95 o
  -3   6  14        2.90        2.10      1.52 o
  -2   6  14       10.48        9.44      1.87 o
  -1   6  14        4.36        5.47      1.64 o
   0   6  14       57.62       53.88      2.69 o
   1   6  14        4.90        4.57      1.88 o
   2   6  14        6.50        5.40      1.47 o
   3   6  14        2.06        3.30      1.43 o
   4   6  14        0.13        1.21      1.60 o
   5   6  14       13.02       11.94      2.06 o
   6   6  14       40.41       56.17      3.24 o
  -4   7  14        1.74        1.23      1.47 o
  -3   7  14        0.84        1.07      1.44 o
  -2   7  14        4.42        5.83      1.69 o
  -1   7  14        8.74        9.27      1.77 o
   0   7  14        3.08        3.98      1.60 o
   1   7  14        8.65        8.51      1.69 o
   2   7  14        0.30        0.44      1.74 o
   3   7  14        0.27       -0.48      1.77 o
 -10   1  15        1.43        0.77      1.89 o
  -9   1  15       18.79       20.08      3.43 o
  -8   1  15       12.88       11.29      1.96 o
  -7   1  15        0.00       -1.33      1.49 o
  -6   1  15       97.29      107.02      3.92 o
  -5   1  15        0.46        0.72      1.24 o
  -4   1  15        0.03       -1.09      1.09 o
  -3   1  15        6.71        4.71      1.68 o
  -2   1  15        0.59        1.81      1.11 o
  -1   1  15       42.09       39.50      1.89 o
   0   1  15       64.53       63.72      2.33 o
   1   1  15        1.06        0.35      1.00 o
   2   1  15      101.36       99.00      3.97 o
   3   1  15       63.80       60.24      2.94 o
   4   1  15        0.87        0.62      1.29 o
   5   1  15        0.70        0.50      1.37 o
   6   1  15       13.04       15.58      2.48 o
   7   1  15       21.28       22.17      2.23 o
   8   1  15        3.32        2.42      1.64 o
   9   1  15        3.14        4.33      1.91 o
 -10   2  15        2.14        1.94      1.89 o
  -9   2  15        0.68        1.70      1.68 o
  -8   2  15       20.48       21.25      2.35 o
  -7   2  15        0.36        1.65      1.52 o
  -6   2  15        7.13        4.94      1.61 o
  -5   2  15       39.43       38.70      2.45 o
  -4   2  15       21.57       23.40      1.81 o
  -3   2  15       45.44       53.56      2.10 o
  -2   2  15       22.60       23.56      1.64 o
  -1   2  15      150.30      159.12      4.77 o
   0   2  15       27.24       30.51      2.36 o
   1   2  15       40.80       41.23      2.37 o
   2   2  15      199.92      199.65      4.59 o
   3   2  15        4.66        5.49      1.44 o
   4   2  15        5.80        6.51      1.55 o
   5   2  15        0.01        0.45      1.30 o
   6   2  15        0.00       -0.44      1.37 o
   7   2  15        0.06       -0.16      1.45 o
   8   2  15        0.21       -0.71      1.51 o
  -9   3  15        3.43        2.68      1.70 o
  -8   3  15        0.01       -1.18      1.72 o
  -7   3  15       17.96       16.05      2.31 o
  -6   3  15       16.06       14.49      1.70 o
  -5   3  15      104.43      111.48      3.40 o
  -4   3  15        0.05        1.26      1.11 o
  -3   3  15      102.62      101.76      3.45 o
  -2   3  15       22.20       21.00      1.98 o
  -1   3  15        6.34        4.08      1.45 o
   0   3  15       10.85        8.54      1.58 o
   1   3  15        9.75        7.23      2.01 o
   2   3  15       15.00       14.13      1.82 o
   3   3  15        6.42        2.56      1.46 o
   4   3  15       14.16       13.26      1.85 o
   5   3  15        0.46        0.19      1.41 o
   6   3  15        2.03        1.09      1.51 o
   7   3  15        0.47        1.80      1.67 o
   8   3  15       11.04       12.31      2.09 o
  -8   4  15        0.67        0.89      1.53 o
  -7   4  15        0.16       -0.20      1.27 o
  -6   4  15       24.96       24.36      2.77 o
  -5   4  15       75.09       70.97      3.39 o
  -4   4  15       68.80       69.70      3.04 o
  -3   4  15        0.31       -0.59      1.34 o
  -2   4  15        0.37       -0.80      1.30 o
  -1   4  15        3.44        6.06      1.54 o
   0   4  15        6.18        5.00      1.48 o
   1   4  15        6.14        2.99      1.42 o
   2   4  15        9.25        8.47      1.96 o
   3   4  15       25.69       22.20      2.44 o
   4   4  15        1.82        1.92      1.57 o
   5   4  15        0.12        0.73      1.55 o
   6   4  15        0.11        1.23      1.70 o
   7   4  15        4.21        8.74      2.21 o
  -7   5  15        2.72        0.13      1.86 o
  -6   5  15        0.48        1.37      1.70 o
  -5   5  15       95.81      110.15      4.07 o
  -4   5  15        2.45        1.63      1.53 o
  -3   5  15       45.62       49.58      2.74 o
  -2   5  15        6.95        7.73      1.71 o
  -1   5  15       11.75        7.71      1.77 o
   0   5  15        7.17        7.75      1.65 o
   1   5  15        0.11        1.67      1.38 o
   2   5  15        5.04        6.24      1.58 o
   3   5  15        2.12        0.03      1.48 o
   4   5  15        4.84        7.14      1.88 o
   5   5  15        5.12        4.24      2.40 o
   6   5  15       61.02       73.84      4.74 o
  -5   6  15        7.01        4.48      1.81 o
  -4   6  15        1.56       -0.68      1.84 o
  -3   6  15       57.75       48.60      2.89 o
  -2   6  15       31.98       33.49      3.32 o
  -1   6  15        0.33       -0.91      1.38 o
   0   6  15       42.59       38.10      2.44 o
   1   6  15       13.04       10.98      2.17 o
   2   6  15        3.22        4.61      1.60 o
   3   6  15       36.45       45.68      3.91 o
   4   6  15        2.91        4.39      1.62 o
  -1   7  15       11.97       13.91      4.01 o
   0   7  15        8.48       10.17      3.83 o
  -9   0  16        0.40        3.82      3.81 o
  -8   0  16       70.51       73.64      5.71 o
  -7   0  16        8.25        9.07      3.18 o
  -6   0  16       16.36       15.88      2.64 o
  -5   0  16        0.12        1.23      1.90 o
  -4   0  16       13.63       13.44      2.43 o
  -3   0  16        0.89       -0.19      1.65 o
  -2   0  16        0.01        1.48      2.00 o
  -1   0  16        0.12        0.05      1.74 o
   0   0  16      119.24      115.50      6.71 o
   1   0  16       19.78       28.17      2.92 o
   2   0  16      113.01      113.48      7.35 o
   3   0  16       15.77       13.07      2.33 o
   4   0  16       13.42       11.84      4.34 o
   5   0  16        4.29        7.58      1.94 o
   6   0  16        0.24        2.89      1.64 o
   7   0  16       20.11       15.96      4.60 o
   8   0  16        0.47        0.26      3.53 o
  -9   1  16       15.80       13.47      2.57 o
  -8   1  16        0.52       -1.71      1.91 o
  -7   1  16        0.23        0.61      1.65 o
  -6   1  16        0.12       -0.49      1.51 o
  -5   1  16        0.02        0.98      1.62 o
  -4   1  16        0.01        1.45      1.43 o
  -3   1  16      167.97      172.96      3.98 o
  -2   1  16       12.95       12.62      1.56 o
  -1   1  16        1.41        1.62      1.55 o
   0   1  16       41.24       41.21      2.25 o
   1   1  16       31.26       26.15      1.90 o
   2   1  16        2.50        3.99      1.57 o
   3   1  16       12.90       11.44      1.86 o
   4   1  16        3.52        1.18      1.39 o
   5   1  16        0.48       -1.36      1.36 o
   6   1  16        2.09        3.86      1.60 o
   7   1  16       18.72       19.26      2.28 o
   8   1  16        2.71        1.43      1.79 o
  -9   2  16        0.13        5.28      4.49 o
  -8   2  16        2.31        2.12      1.72 o
  -7   2  16        0.28        2.22      1.63 o
  -6   2  16        0.01        1.85      1.72 o
  -5   2  16       13.01        8.99      2.45 o
  -4   2  16       54.54       63.15      3.43 o
  -3   2  16        5.15        5.38      1.42 o
  -2   2  16      115.29      113.53      2.98 o
  -1   2  16        0.00        1.85      1.48 o
   0   2  16      175.33      184.16      4.98 o
   1   2  16       94.64      106.14      3.83 o
   2   2  16        3.68        4.24      1.44 o
   3   2  16       27.82       24.61      2.19 o
   4   2  16        5.08        3.08      1.46 o
   5   2  16        1.63        1.39      1.59 o
   6   2  16       22.34       29.33      2.64 o
   7   2  16        2.73        3.51      1.74 o
  -8   3  16        0.10       -0.91      1.55 o
  -7   3  16        4.43        5.77      1.75 o
  -6   3  16        1.29        1.17      1.39 o
  -5   3  16        4.64        5.62      1.41 o
  -4   3  16       34.36       32.65      3.18 o
  -3   3  16       30.36       30.93      2.37 o
  -2   3  16        6.93        4.03      1.55 o
  -1   3  16       15.32       17.43      2.09 o
   0   3  16        8.08        5.83      1.69 o
   1   3  16        2.96        1.75      1.66 o
   2   3  16       57.41       52.24      3.22 o
   3   3  16        7.47        6.07      1.71 o
   4   3  16        3.09        5.28      1.74 o
   5   3  16       10.29        9.27      1.96 o
   6   3  16        1.19        1.49      1.76 o
   7   3  16        0.00       -1.62      1.62 o
  -7   4  16        0.10       -0.28      1.30 o
  -6   4  16       61.73       74.04      3.36 o
  -5   4  16       13.86       16.36      2.15 o
  -4   4  16        0.30        0.26      1.51 o
  -3   4  16        0.00       -0.24      1.50 o
  -2   4  16        1.00        1.81      1.50 o
  -1   4  16        5.08        3.68      1.55 o
   0   4  16       40.12       44.73      2.64 o
   1   4  16        1.53        0.86      1.51 o
   2   4  16        1.44       -0.94      1.60 o
   3   4  16        0.33       -0.28      1.66 o
   4   4  16       10.54        7.01      2.06 o
   5   4  16        0.63        1.27      1.77 o
   6   4  16        7.49       11.22      2.19 o
  -5   5  16       48.64       54.55      3.00 o
  -4   5  16       12.74       15.81      2.11 o
  -3   5  16       46.82       41.27      2.71 o
  -2   5  16        1.98        4.68      1.61 o
  -1   5  16        3.54        3.36      1.56 o
   0   5  16        0.85        0.55      1.43 o
   1   5  16        7.00        2.65      1.57 o
   2   5  16        6.12        6.46      1.65 o
   3   5  16        0.01       -1.01      1.42 o
   4   5  16       42.91       48.83      3.70 o
  -3   6  16       15.15       14.84      4.40 o
  -2   6  16       10.87       10.60      2.01 o
  -1   6  16       11.88       10.75      1.90 o
   0   6  16        0.40        0.68      1.55 o
   1   6  16        2.54        2.80      1.63 o
  -8   1  17        9.04       18.14      3.92 o
  -7   1  17        0.07       -0.83      1.72 o
  -6   1  17        0.28       -0.41      1.69 o
  -5   1  17       14.77       14.48      2.23 o
  -4   1  17        4.12        4.10      1.64 o
  -3   1  17       18.50       20.36      2.06 o
  -2   1  17       19.41       22.55      2.10 o
  -1   1  17       19.14       21.60      1.86 o
   0   1  17       64.50       64.76      2.87 o
   1   1  17       31.10       30.55      2.32 o
   2   1  17        0.09        2.09      1.54 o
   3   1  17       22.44       21.13      2.27 o
   4   1  17       20.05       21.87      2.33 o
   5   1  17        3.50        4.56      1.82 o
   6   1  17        3.58        7.04      1.83 o
  -7   2  17       12.57       12.21      2.24 o
  -6   2  17        0.89       -0.97      1.72 o
  -5   2  17       24.17       23.57      2.46 o
  -4   2  17       18.88       22.49      2.32 o
  -3   2  17        0.02       -0.27      1.57 o
  -2   2  17      255.46      280.28      8.25 o
  -1   2  17       30.92       28.13      2.36 o
   0   2  17       13.91       14.98      1.97 o
   1   2  17        3.62        2.30      1.60 o
   2   2  17       18.94       25.91      2.43 o
   3   2  17       10.32        7.10      1.68 o
   4   2  17        4.87        2.71      1.71 o
   5   2  17       12.89       14.35      2.27 o
   6   2  17        6.15        6.92      2.05 o
  -6   3  17       17.60       19.54      2.16 o
  -5   3  17        0.07       -0.86      1.35 o
  -4   3  17       20.09       18.71      2.18 o
  -3   3  17       13.17       13.87      2.24 o
  -2   3  17        6.63        7.45      1.91 o
  -1   3  17       16.64       24.74      2.46 o
   0   3  17        0.49        0.11      1.58 o
   1   3  17        1.51       -0.72      1.53 o
   2   3  17        2.32        4.48      1.84 o
   3   3  17        0.02       -1.59      1.59 o
   4   3  17        0.19        1.76      1.81 o
   5   3  17        8.01       14.34      2.31 o
  -5   4  17        4.38        5.29      1.85 o
  -4   4  17        4.48        5.57      1.78 o
  -3   4  17        0.08       -0.37      1.57 o
  -2   4  17        8.42       11.07      1.94 o
  -1   4  17        4.76        5.31      1.70 o
   0   4  17        0.65       -1.36      1.57 o
   1   4  17        1.06        2.31      1.66 o
   2   4  17        1.32        2.16      1.65 o
   3   4  17        0.70       -1.74      1.74 o
   4   4  17       18.53       20.08      2.71 o
  -3   5  17        0.02       -0.06      1.76 o
  -2   5  17        0.02        2.00      1.68 o
  -1   5  17        5.06        5.81      1.74 o
   0   5  17       11.74       15.05      2.09 o
   1   5  17        0.99        0.70      1.58 o
   2   5  17        0.00       -2.47      4.01 o
  -6   0  18        0.07        0.76      2.78 o
  -5   0  18        0.46        1.97      2.30 o
  -4   0  18        9.58       10.83      2.89 o
  -3   0  18        2.34        1.08      4.45 o
  -2   0  18        8.57        7.21      2.63 o
  -1   0  18        1.05        0.30      2.09 o
   0   0  18       21.52       19.17      3.36 o
   1   0  18       50.49       44.98      4.64 o
   2   0  18       29.65       34.86      4.01 o
   3   0  18        7.03       10.56      2.55 o
   4   0  18        0.05       -0.20      1.72 o
   5   0  18        6.82        4.42      3.76 o
  -6   1  18        1.49       -0.45      1.82 o
  -5   1  18        0.12       -0.77      1.79 o
  -4   1  18        0.23        1.16      1.69 o
  -3   1  18        2.04        2.19      1.58 o
  -2   1  18        3.70        5.58      1.83 o
  -1   1  18       10.28       10.65      1.75 o
   0   1  18        2.83        4.00      1.47 o
   1   1  18        6.10        6.57      2.09 o
   2   1  18       48.36       54.20      3.15 o
   3   1  18        5.34        4.33      1.76 o
   4   1  18       42.09       71.19      3.57 o
   5   1  18        8.96       15.21      3.25 o
  -5   2  18       26.48       24.30      3.43 o
  -4   2  18        3.78        2.83      1.77 o
  -3   2  18       52.59       67.89      3.15 o
  -2   2  18       20.44       21.52      2.46 o
  -1   2  18        8.91        8.30      1.99 o
   0   2  18        0.42        1.79      1.71 o
   1   2  18        0.70        1.04      1.66 o
   2   2  18        0.19        2.39      2.29 o
   3   2  18       29.83       40.49      3.33 o
   4   2  18        0.02        1.84      1.75 o
  -4   3  18       10.91        7.51      2.18 o
  -3   3  18       13.07       21.39      3.00 o
  -2   3  18       14.61       15.82      2.33 o
  -1   3  18        0.47       -0.22      1.69 o
   0   3  18        0.00       -1.46      1.61 o
   1   3  18        0.03        0.50      1.59 o
   2   3  18        0.18       -0.43      1.88 o
   3   3  18        8.55       10.87      2.83 o
  -2   4  18        4.91        7.93      4.71 o
  -1   4  18        1.69        1.33      2.01 o
   0   4  18        8.81       10.37      2.68 o
  -3   1  19        8.81       10.16      2.10 o
  -2   1  19        7.19        9.02      2.01 o
  -1   1  19        1.05        1.02      1.50 o
   0   1  19        0.67        1.59      1.89 o
   1   1  19       11.33        6.80      2.31 o
   2   1  19        6.20        6.56      3.43 o
  -2   2  19       13.32       13.30      5.20 o
  -1   2  19        8.80        8.83      2.26 o
   0   2  19        8.26        9.23      2.27 o
   1   2  19       14.27        6.82      4.80 o
 
